# Supplementary material for: Financing STI testing among men in China: A mixed-methods study of pay-it-forward monetary donations
Source: PLoS One. 2026 Feb 13;21(2):e0342595. doi: 10.1371/journal.pone.0342595 (PMC12904436; doi:10.1371/journal.pone.0342595)
Supplement: S4 File — (XLSX) [file pone.0342595.s004.xlsx]

## Sheet: quantitative
ID	Arm3	Arm2	site	City	time	time	星期	Age	sexual identified	Married	Education	Income	SexualIdentity	SexualObjec	SexualPartner	condomless	PrEPeligibility	HIV	syphilis	HCV	HBV	gonorrhoea	chlamydia	DA	LA	Test	Donation	DonationAmount	Postcard	ConnA	SelfA	ConnAN	NG/淋病	CT/衣原体	Average_Connectedness_All	Average_Engagement_All	Average_Gratitude_All	sponsor	sponsor1	donationGo	donationGo1		X1	X2	X3	X4	X5	X6	X7
1	PIF-community	PIF	hospital	佛山				62	1. 男性	1. 未婚	3. 高中或中专	2. 1500-3000元/月	Non-MSM	1.with woman	>1	Yes	eligibility	一年内做过	一年内做过	没有做过检测	没有做过检测	没有做过检测	没有做过检测		0	是	否	(跳过)	0				Negative	Negative		0	3.4	(跳过)	.	(跳过)	.		1	1	1	1	-3	-3	-3
2	PIF-community	PIF	hospital	佛山	2023-11-15 11:40:11	2023-11-15 11:40:11	3	27	1. 男性	1. 未婚	4. 本科或大专	4. 5001-8000元/月	Non-MSM	1.with woman	>1	No	Ineligibility	超过一年	超过一年	超过一年	超过一年	超过一年	超过一年		0	是	是	10	0			3	Negative	Negative	3	0	6	政府和疾控中心	错误	捐款将仅用于支持其他参与者的检测	正确		2	2	2	2	2	2	2
3	PIF-community	PIF	hospital	佛山				31	1. 男性	1. 未婚	4. 本科或大专	5. >8000元/月	MSM	3.both	≤1	No	Ineligibility	一年内做过	一年内做过	一年内做过	一年内做过	没有做过检测	没有做过检测	0.166667		是	否	(跳过)	0	2.54545	4.66667		Negative	Negative	2.54545	0.166667	5.6	政府和疾控中心	错误	捐款将支持政府或疾控中心的倡议	错误		3	3	0	3	3	0	0
4	PIF-community	PIF	hospital	佛山				32	1. 男性	1. 未婚	2. 初中	4. 5001-8000元/月	Non-MSM	1.with woman	>1	Yes	eligibility	没有做过检测	没有做过检测	没有做过检测	没有做过检测	没有做过检测	没有做过检测		0	是	否	(跳过)	0	3.3	3		Negative	Negative	3.3	0	4.9	我不知道	错误	我不知道捐款将用于何处	错误		3	3	3	0	0	0	0
5	PIF-community	PIF	hospital	佛山	2023-11-21 08:45:32	2023-11-21 08:45:32	2	49	1. 男性	2. 订婚或已婚	2. 初中	2. 1500-3000元/月	Non-MSM	1.with woman	>1	No	Ineligibility	没有做过检测	没有做过检测	没有做过检测	没有做过检测	没有做过检测	没有做过检测		0	是	是	10	1			3.25	Negative	Negative	3.25	0	6.3	医院或社群组织	错误	捐款将仅用于支持其他参与者的检测	正确		1	3	2	3	2	2	2
6	PIF-community	PIF	hospital	佛山	2023-11-21 09:58:09	2023-11-21 09:58:09	2	31	1. 男性	1. 未婚	4. 本科或大专	3. 3001-5000元/月	Non-MSM	1.with woman	>1	Yes	eligibility	没有做过检测	没有做过检测	没有做过检测	没有做过检测	没有做过检测	没有做过检测		0	是	是	5	0			3.25	Negative	Negative	3.25	0	5.1	研究组织	错误	捐款将仅用于支持其他参与者的检测	正确		3	3	-1	0	3	-3	-3
7	PIF-community	PIF	hospital	佛山				51	1. 男性	2. 订婚或已婚	3. 高中或中专	5. >8000元/月	Non-MSM	1.with woman	≤1	Yes	Ineligibility	没有做过检测	没有做过检测	一年内做过	一年内做过	没有做过检测	没有做过检测		0.666667	是	否		0			.	Negative	Negative		0.666667	.	.	.	.	.
8	PIF-community	PIF	hospital	佛山				30	1. 男性	1. 未婚	4. 本科或大专	4. 5001-8000元/月	Non-MSM	1.with woman	≤1	No	Ineligibility	一年内做过	一年内做过	没有做过检测	没有做过检测	没有做过检测	没有做过检测		0	是	否	(跳过)	0			3.25	Negative	Negative	3.25	0	6.2	政府和疾控中心	错误	我不知道捐款将用于何处	错误		1	3	3	3	2	2	2
9	PIF-community	PIF	hospital	佛山	2023-11-28 10:45:36	2023-11-28 10:45:36	2	50	1. 男性	2. 订婚或已婚	2. 初中	2. 1500-3000元/月	Non-MSM	1.with woman	>1	Yes	eligibility	没有做过检测	没有做过检测	没有做过检测	超过一年	没有做过检测	没有做过检测		0.666667	是	是	10	1			3.25	Negative	Negative	3.25	0.666667	5.4	研究组织	错误	捐款可被该组织用于任何目的	错误		1	1	1	2	2	1	0
10	PIF-community	PIF	hospital	佛山	2023-11-28 11:54:35	2023-11-28 11:54:35	2	34	1. 男性	2. 订婚或已婚	4. 本科或大专	5. >8000元/月	Non-MSM	1.with woman	>1	No	Ineligibility	没有做过检测	没有做过检测	一年内做过	一年内做过	没有做过检测	没有做过检测		1	是	是	50	0			2.5	Positive	Negative	2.5	1	4.9	政府和疾控中心	错误	捐款将支持政府或疾控中心的倡议	错误		2	2	2	2	2	0	-3
11	PIF-community	PIF	hospital	佛山	2023-11-28 15:50:28	2023-11-28 15:50:28	2	36	1. 男性	2. 订婚或已婚	5. 本科以上	5. >8000元/月	Non-MSM	1.with woman	≤1	Yes	Ineligibility	没有做过检测	没有做过检测	没有做过检测	超过一年	没有做过检测	没有做过检测		0	是	是	50	1			3.25	Negative	Negative	3.25	0	7	我不知道	错误	我不知道捐款将用于何处	错误		3	3	3	3	3	3	3
12	PIF-community	PIF	hospital	佛山				30	1. 男性	2. 订婚或已婚	4. 本科或大专	4. 5001-8000元/月	Non-MSM	1.with woman	≤1	No	Ineligibility	没有做过检测	没有做过检测	没有做过检测	没有做过检测	没有做过检测	没有做过检测		0	是	否	(跳过)	0			2	Negative	Negative	2	0	7	医院或社群组织	错误	捐款将支持政府或疾控中心的倡议	错误		3	3	3	3	3	3	3
13	PIF-community	PIF	hospital	佛山	2023-11-29 16:05:41	2023-11-29 16:05:41	3	34	1. 男性	2. 订婚或已婚	2. 初中	3. 3001-5000元/月	Non-MSM	1.with woman	>1	Yes	eligibility	超过一年	超过一年	超过一年	超过一年	超过一年	超过一年		0	是	是	5	0			3.25	Negative	Negative	3.25	0	7	政府和疾控中心	错误	捐款将支持政府或疾控中心的倡议	错误		3	3	3	3	3	3	3
14	PIF-community	PIF	hospital	佛山				28	1. 男性	1. 未婚	5. 本科以上	5. >8000元/月	Non-MSM	1.with woman	>1	No	Ineligibility	一年内做过	一年内做过	一年内做过	一年内做过	没有做过检测	一年内做过		0	是	否	(跳过)	0			2.5	Negative	Negative	2.5	0	4.7	医院或社群组织	错误	我没有听说过关捐款的信息	不知道		3	3	3	0	0	0	-2
15	PIF-community	PIF	hospital	佛山				22	1. 男性	1. 未婚	3. 高中或中专	3. 3001-5000元/月	Non-MSM	1.with woman	>1	Yes	eligibility	没有做过检测	没有做过检测	没有做过检测	没有做过检测	没有做过检测	没有做过检测		0	是	否	(跳过)	0	2.1	1		Negative	Negative	2.1	0	7	我不知道	错误	我不知道捐款将用于何处	错误		3	3	3	3	3	3	3
16	PIF-community	PIF	hospital	佛山	2023-12-04 12:00:34	2023-12-04 12:00:34	1	54	1. 男性	2. 订婚或已婚	3. 高中或中专	2. 1500-3000元/月	Non-MSM	1.with woman	>1	Yes	eligibility	没有做过检测	超过一年	没有做过检测	没有做过检测	超过一年	超过一年		0	是	是	100	0			4	Negative	Negative	4	0	7	我不知道	错误	捐款将支持政府或疾控中心的倡议	错误		3	3	3	3	3	3	3
17	PIF-community	PIF	hospital	佛山	2023-12-04 15:07:51	2023-12-04 15:07:51	1	34	1. 男性	2. 订婚或已婚	4. 本科或大专	5. >8000元/月	Non-MSM	1.with woman	>1	No	Ineligibility	超过一年	超过一年	超过一年	超过一年	超过一年	超过一年		0	是	是	8.88	1			3.5	Negative	Negative	3.5	0	6.7	我不知道	错误	捐款将仅用于支持其他参与者的检测	正确		3	3	3	3	3	0	3
18	PIF-community	PIF	hospital	佛山				28	2. 女性	1. 未婚	2. 初中	3. 3001-5000元/月	Non-MSM	1.with woman	>1	No	Ineligibility	没有做过检测	没有做过检测	没有做过检测	没有做过检测	没有做过检测	没有做过检测		0	是	否	(跳过)	0			2.25	Positive	Negative	2.25	0	5.5	之前的参与者	正确	我不知道捐款将用于何处	错误		3	3	-3	0	0	0	3
19	PIF-community	PIF	hospital	佛山				41	1. 男性	2. 订婚或已婚	4. 本科或大专	5. >8000元/月	Non-MSM	1.with woman	>1	No	Ineligibility	超过一年	超过一年	一年内做过	一年内做过	超过一年	超过一年		0	是	否	(跳过)	0			3.25	Invalid sample	Invalid sample	3.25	0	7	政府和疾控中心	错误	捐款将支持政府或疾控中心的倡议	错误		3	3	3	3	3	3	3
20	PIF-community	PIF	hospital	佛山				30	2. 女性	2. 订婚或已婚	2. 初中	2. 1500-3000元/月	Non-MSM	1.with woman	>1	Yes	eligibility	没有做过检测	没有做过检测	没有做过检测	没有做过检测	没有做过检测	没有做过检测		0	是	否	(跳过)	1			4	Negative	Negative	4	0	7	政府和疾控中心	错误	捐款将支持政府或疾控中心的倡议	错误		3	3	3	3	3	3	3
21	PIF-community	PIF	hospital	佛山	2023-12-06 15:57:28	2023-12-06 15:57:28	3	53	2. 女性	2. 订婚或已婚	2. 初中	1. ≤1500元/月	Non-MSM	1.with woman	>1	Yes	eligibility	没有做过检测	没有做过检测	没有做过检测	没有做过检测	没有做过检测	没有做过检测		0	是	是	30	0			4	Negative	Negative	4	0	7	研究组织	错误	捐款可被该组织用于任何目的	错误		3	3	3	3	3	3	3
22	PIF-community	PIF	hospital	佛山				20	1. 男性	1. 未婚	3. 高中或中专	1. ≤1500元/月	Non-MSM	1.with woman	>1	Yes	eligibility	没有做过检测	没有做过检测	没有做过检测	没有做过检测	没有做过检测	没有做过检测		0	是	否	(跳过)	0			3	Negative	Negative	3	0	6.3	医院或社群组织	错误	捐款将支持政府或疾控中心的倡议	错误		3	3	3	3	0	-1	3
23	PIF-community	PIF	hospital	佛山	2023-12-19 09:59:54	2023-12-19 09:59:54	2	34	1. 男性	2. 订婚或已婚	4. 本科或大专	3. 3001-5000元/月	Non-MSM	1.with woman	>1	No	Ineligibility	没有做过检测	没有做过检测	没有做过检测	没有做过检测	没有做过检测	没有做过检测		0	是	是	10	0			3	Negative	Negative	3	0	5.8	政府和疾控中心	错误	捐款将支持政府或疾控中心的倡议	错误		3	3	3	3	3	-3	-3
24	PIF-community	PIF	hospital	佛山	2023-12-19 15:44:04	2023-12-19 15:44:04	2	41	1. 男性	2. 订婚或已婚	2. 初中	5. >8000元/月	Non-MSM	1.with woman	>1	Yes	eligibility	没有做过检测	没有做过检测	没有做过检测	没有做过检测	没有做过检测	没有做过检测		0	是	是	50	0			2.5	Negative	Positive	2.5	0	4	研究组织	错误	捐款将仅用于支持其他参与者的检测	正确		0	0	0	0	0	0	0
25	PIF-community	PIF	hospital	佛山	2023-12-20 16:10:23	2023-12-20 16:10:23	3	45	1. 男性	1. 未婚	4. 本科或大专	4. 5001-8000元/月	Non-MSM	1.with woman	>1	No	Ineligibility	一年内做过	一年内做过	超过一年	超过一年	超过一年	超过一年		0.666667	是	是	20	0			2.25	Negative	Negative	2.25	0.666667	4.6	政府和疾控中心	错误	捐款将支持政府或疾控中心的倡议	错误		3	3	-3	3	3	-3	-3
26	PIF-community	PIF	hospital	佛山				25	1. 男性	1. 未婚	3. 高中或中专	3. 3001-5000元/月	Non-MSM	1.with woman	>1	Yes	eligibility	没有做过检测	没有做过检测	没有做过检测	没有做过检测	没有做过检测	没有做过检测		0.666667	是	否	(跳过)	0			3	Negative	Negative	3	0.666667	6	我不知道	错误	我没有听说过关捐款的信息	不知道		2	2	2	2	2	2	2
27	PIF-community	PIF	hospital	佛山				38	1. 男性	1. 未婚	2. 初中	2. 1500-3000元/月	Non-MSM	1.with woman	>1	Yes	eligibility	没有做过检测	没有做过检测	没有做过检测	没有做过检测	没有做过检测	没有做过检测		0	是	否	(跳过)	1			3.25	Negative	Negative	3.25	0	7	医院或社群组织	错误	捐款将仅用于支持其他参与者的检测	正确		3	3	3	3	3	3	3
28	PIF-community	PIF	hospital	佛山				63	1. 男性	2. 订婚或已婚	3. 高中或中专	3. 3001-5000元/月	Non-MSM	1.with woman	>1	No	Ineligibility	一年内做过	超过一年	没有做过检测	没有做过检测	没有做过检测	一年内做过		0	是	否	(跳过)	1			2.5	Negative	Negative	2.5	0	6.1	研究组织	错误	捐款将仅用于支持其他参与者的检测	正确		3	3	3	3	0	0	0
29	PIF-community	PIF	hospital	佛山				27	1. 男性	1. 未婚	4. 本科或大专	5. >8000元/月	Non-MSM	1.with woman	≤1	No	Ineligibility	没有做过检测	超过一年	超过一年	超过一年	没有做过检测	没有做过检测		0.666667	否	否		0			3.5	not test	not test	3.5	0.666667	6	我不知道	错误	我不知道捐款将用于何处	错误		3	3	3	3	1	1	1
30	PIF-community	PIF	hospital	佛山				39	1. 男性	2. 订婚或已婚	2. 初中	4. 5001-8000元/月	Non-MSM	1.with woman	>1	Yes	eligibility	没有做过检测	没有做过检测	没有做过检测	没有做过检测	没有做过检测	没有做过检测		0.666667	是	否	(跳过)	0			4	Negative	Negative	4	0.666667	5.8	研究组织	错误	捐款将支持政府或疾控中心的倡议	错误		3	3	3	3	3	-3	-3
31	PIF-community	PIF	hospital	佛山				31	1. 男性	2. 订婚或已婚	4. 本科或大专	5. >8000元/月	Non-MSM	1.with woman	>1	No	Ineligibility	一年内做过	一年内做过	一年内做过	一年内做过	没有做过检测	超过一年		0	是	否	(跳过)	0			1.75	Negative	Negative	1.75	0	2	政府和疾控中心	错误	捐款将支持政府或疾控中心的倡议	错误		-2	-2	-2	-2	-2	-2	-2
32	PIF-community	PIF	hospital	佛山				37	1. 男性	2. 订婚或已婚	2. 初中	1. ≤1500元/月	Non-MSM	1.with woman	>1	No	Ineligibility	没有做过检测	没有做过检测	超过一年	超过一年	没有做过检测	没有做过检测		0.666667	是	否	(跳过)	0			1.75	Negative	Negative	1.75	0.666667	4	政府和疾控中心	错误	我没有听说过关捐款的信息	不知道		0	0	0	0	0	0	0
33	PIF-community	PIF	hospital	佛山				38	1. 男性	2. 订婚或已婚	2. 初中	4. 5001-8000元/月	Non-MSM	1.with woman	>1	No	Ineligibility	没有做过检测	没有做过检测	没有做过检测	没有做过检测	没有做过检测	没有做过检测		1	是	否	(跳过)	0	2.2	1		Positive	Negative	2.2	1	6	政府和疾控中心	错误	捐款将支持政府或疾控中心的倡议	错误		2	2	2	2	2	2	2
34	PIF-community	PIF	hospital	佛山				29	1. 男性	1. 未婚	5. 本科以上	4. 5001-8000元/月	Non-MSM	1.with woman	>1	No	Ineligibility	没有做过检测	一年内做过	没有做过检测	没有做过检测	没有做过检测	没有做过检测		0.666667	是	否	(跳过)	0			3.75	Negative	Negative	3.75	0.666667	6.4	政府和疾控中心	错误	捐款将支持政府或疾控中心的倡议	错误		3	3	3	3	0	0	3
35	PIF-community	PIF	hospital	佛山				40	1. 男性	2. 订婚或已婚	4. 本科或大专	5. >8000元/月	Non-MSM	1.with woman	>1	No	Ineligibility	没有做过检测	没有做过检测	超过一年	超过一年	超过一年	超过一年		0	否	否		0			.	not test	not test		0	.	.	.	.	.
36	PIF-community	PIF	hospital	佛山				37	2. 女性	3. 分居或离异	4. 本科或大专	5. >8000元/月	Non-MSM	1.with woman	≤1	No	Ineligibility	没有做过检测	没有做过检测	没有做过检测	没有做过检测	没有做过检测	没有做过检测		0	是	否	(跳过)	0			2	Negative	Negative	2	0	5.8	之前的参与者	正确	捐款将仅用于支持其他参与者的检测	正确		2	2	2	2	1	2	2
37	PIF-community	PIF	hospital	佛山				33	1. 男性	1. 未婚	3. 高中或中专	2. 1500-3000元/月	Non-MSM	1.with woman	>1	Yes	eligibility	没有做过检测	没有做过检测	没有做过检测	没有做过检测	没有做过检测	没有做过检测		0	是	否	(跳过)	0			1.75	Negative	Positive	1.75	0	4.6	我不知道	错误	我不知道捐款将用于何处	错误		3	3	3	3	3	-3	-3
38	PIF-community	PIF	hospital	佛山	2024-02-26 12:00:17	2024-02-26 12:00:17	1	20	1. 男性	1. 未婚	3. 高中或中专	3. 3001-5000元/月	Non-MSM	1.with woman	>1	No	Ineligibility	没有做过检测	没有做过检测	没有做过检测	一年内做过	没有做过检测	没有做过检测		0.666667	是	是	10	0			2.75	Negative	Negative	2.75	0.666667	5.6	医院或社群组织	错误	捐款将仅用于支持其他参与者的检测	正确		2	2	2	2	0	2	0
39	PIF-community	PIF	hospital	佛山				18	1. 男性	1. 未婚	5. 本科以上	5. >8000元/月	Non-MSM	1.with woman	>1	Yes	eligibility	没有做过检测	没有做过检测	没有做过检测	一年内做过	没有做过检测	没有做过检测		0.666667	是	否	(跳过)	0			3	Negative	Negative	3	0.666667	6	我不知道	错误	我没有听说过关捐款的信息	不知道		2	2	2	2	2	2	2
40	PIF-community	PIF	hospital	佛山				30	1. 男性	1. 未婚	1. 小学	1. ≤1500元/月	Non-MSM	1.with woman	>1	Yes	eligibility	没有做过检测	没有做过检测	没有做过检测	没有做过检测	没有做过检测	没有做过检测		1.33333	是	否	(跳过)	1			2	Negative	Negative	2	1.33333	4.2	我不知道	错误	我不知道捐款将用于何处	错误		0	1	0	0	0	0	0
41	PIF-community	PIF	hospital	佛山				54	1. 男性	2. 订婚或已婚	3. 高中或中专	3. 3001-5000元/月	Non-MSM	1.with woman	>1	Yes	eligibility	没有做过检测	没有做过检测	没有做过检测	没有做过检测	没有做过检测	没有做过检测		0	是	否	(跳过)	0			3	Negative	Negative	3	0	7	医院或社群组织	错误	我不知道捐款将用于何处	错误		3	3	3	3	3	3	3
42	PIF-community	PIF	hospital	佛山				34	1. 男性	1. 未婚	4. 本科或大专	5. >8000元/月	Non-MSM	1.with woman	>1	No	Ineligibility	没有做过检测	没有做过检测	没有做过检测	没有做过检测	没有做过检测	没有做过检测		0	是	否	(跳过)	0			4	Negative	Negative	4	0	7	我不知道	错误	我不知道捐款将用于何处	错误		3	3	3	3	3	3	3
43	PIF-community	PIF	hospital	佛山	2024-03-04 10:05:25	2024-03-04 10:05:25	1	28	1. 男性	1. 未婚	3. 高中或中专	4. 5001-8000元/月	Non-MSM	1.with woman	>1	Yes	eligibility	没有做过检测	没有做过检测	没有做过检测	一年内做过	没有做过检测	没有做过检测		0	是	是	50	1			3.25	Negative	Negative	3.25	0	7	政府和疾控中心	错误	捐款将支持政府或疾控中心的倡议	错误		3	3	3	3	3	3	3
44	PIF-community	PIF	hospital	佛山				33	1. 男性	2. 订婚或已婚	3. 高中或中专	4. 5001-8000元/月	Non-MSM	1.with woman	>1	No	Ineligibility	没有做过检测	没有做过检测	没有做过检测	没有做过检测	没有做过检测	没有做过检测		0	否	否		0			.	not test	not test		0	.	.	.	.	.
45	PIF-community	PIF	hospital	佛山	2024-03-07 09:19:41	2024-03-07 09:19:41	4	54	1. 男性	2. 订婚或已婚	2. 初中	3. 3001-5000元/月	MSM	3.both	≤1	Yes	Ineligibility	没有做过检测	没有做过检测	没有做过检测	没有做过检测	没有做过检测	没有做过检测	0.5		是	是	20	1			3	Negative	Negative	3	0.5	6.6	政府和疾控中心	错误	捐款将支持政府或疾控中心的倡议	错误		3	3	3	3	3	3	2
46	PIF-community	PIF	hospital	佛山				35	2. 女性	2. 订婚或已婚	3. 高中或中专	3. 3001-5000元/月	Non-MSM	1.with woman	>1	No	Ineligibility	没有做过检测	没有做过检测	没有做过检测	没有做过检测	没有做过检测	没有做过检测		0	是	否	(跳过)	0			1	Negative	Negative	1	0	4.6	我不知道	错误	我不知道捐款将用于何处	错误		3	3	-3	-3	-3	3	3
47	PIF-community	PIF	hospital	佛山				47	2. 女性	2. 订婚或已婚	4. 本科或大专	4. 5001-8000元/月	Non-MSM	1.with woman	>1	Yes	eligibility	超过一年	超过一年	超过一年	超过一年	超过一年	超过一年		0	否	否		0			.	not test	not test		0	.	.	.	.	.
48	PIF-community	PIF	hospital	佛山	2024-03-12 10:52:29	2024-03-12 10:52:29	2	35	1. 男性	2. 订婚或已婚	2. 初中	5. >8000元/月	Non-MSM	1.with woman	>1	Yes	eligibility	没有做过检测	没有做过检测	没有做过检测	没有做过检测	没有做过检测	没有做过检测		0	是	是	20	0			4	Negative	Negative	4	0	7	医院或社群组织	错误	捐款将支持政府或疾控中心的倡议	错误		3	3	3	3	3	3	3
49	PIF-community	PIF	hospital	佛山				40	1. 男性	2. 订婚或已婚	2. 初中	2. 1500-3000元/月	Non-MSM	1.with woman	>1	Yes	eligibility	没有做过检测	没有做过检测	没有做过检测	没有做过检测	没有做过检测	没有做过检测		0	是	否	(跳过)	0			3.25	Negative	Negative	3.25	0	4.7	医院或社群组织	错误	捐款将支持政府或疾控中心的倡议	错误		3	3	3	3	-3	-3	-3
50	PIF-community	PIF	hospital	佛山				22	1. 男性	1. 未婚	2. 初中	4. 5001-8000元/月	Non-MSM	1.with woman	≤1	Yes	Ineligibility	一年内做过	没有做过检测	没有做过检测	没有做过检测	没有做过检测	没有做过检测		0	是	否	(跳过)	1			2.75	Negative	Negative	2.75	0	5.2	政府和疾控中心	错误	捐款将支持政府或疾控中心的倡议	错误		1	1	1	1	1	1	1
51	PIF-community	PIF	hospital	佛山				33	1. 男性	3. 分居或离异	2. 初中	3. 3001-5000元/月	Non-MSM	1.with woman	>1	No	Ineligibility	没有做过检测	没有做过检测	没有做过检测	超过一年	没有做过检测	没有做过检测		1	是	否	(跳过)	0			1.75	Negative	Negative	1.75	1	4.9	政府和疾控中心	错误	捐款将支持政府或疾控中心的倡议	错误		3	3	3	0	0	0	-1
52	PIF-community	PIF	hospital	佛山				65	1. 男性	3. 分居或离异	2. 初中	1. ≤1500元/月	MSM	3.both	≤1	Yes	Ineligibility	一年内做过	一年内做过	一年内做过	一年内做过	超过一年	超过一年	0.666667		是	否	(跳过)	1			3	Negative	Negative	3	0.666667	5.9	研究组织	错误	捐款将支持政府或疾控中心的倡议	错误		2	2	2	2	2	2	2
53	PIF-community	PIF	hospital	佛山				22	1. 男性	1. 未婚	4. 本科或大专	2. 1500-3000元/月	Non-MSM	1.with woman	>1	No	Ineligibility	一年内做过	一年内做过	一年内做过	一年内做过	没有做过检测	没有做过检测		0.666667	是	否	(跳过)	0	3.3	4		Negative	Negative	3.3	0.666667	5.7	医院或社群组织	错误	我不知道捐款将用于何处	错误		3	3	3	3	3	0	0
54	PIF-community	PIF	hospital	佛山				40	1. 男性	2. 订婚或已婚	2. 初中	4. 5001-8000元/月	Non-MSM	1.with woman	>1	No	Ineligibility	没有做过检测	没有做过检测	没有做过检测	没有做过检测	没有做过检测	没有做过检测		0	是	否	(跳过)	0			3.25	Negative	Negative	3.25	0	5.5	医院或社群组织	错误	捐款将支持政府或疾控中心的倡议	错误		1	1	1	1	1	2	2
55	PIF-community	PIF	hospital	佛山				54	1. 男性	2. 订婚或已婚	3. 高中或中专	2. 1500-3000元/月	Non-MSM	1.with woman	≤1	Yes	Ineligibility	没有做过检测	没有做过检测	没有做过检测	没有做过检测	没有做过检测	没有做过检测		0	是	否	(跳过)	0			2.75	Negative	Negative	2.75	0	5.5	我不知道	错误	我不知道捐款将用于何处	错误		3	3	3	3	0	0	0
56	PIF-community	PIF	hospital	佛山				46	1. 男性	2. 订婚或已婚	3. 高中或中专	2. 1500-3000元/月	Non-MSM	1.with woman	>1	Yes	eligibility	没有做过检测	超过一年	没有做过检测	没有做过检测	没有做过检测	没有做过检测		0	否	否	(跳过)	0			2.5	not test	not test	2.5	0	3.7	我不知道	错误	我不知道捐款将用于何处	错误		0	0	0	0	0	-3	0
57	PIF-community	PIF	hospital	佛山	2024-03-15 12:06:43	2024-03-15 12:06:43	5	29	1. 男性	1. 未婚	3. 高中或中专	5. >8000元/月	Non-MSM	1.with woman	>1	Yes	eligibility	超过一年	超过一年	超过一年	超过一年	超过一年	超过一年		0	是	是	100	0	1.2	3.22222		Negative	Negative	1.2	0	5.2	我不知道	错误	捐款将仅用于支持其他参与者的检测	正确		3	3	0	0	3	0	0
58	PIF-community	PIF	hospital	佛山	2024-03-18 11:59:50	2024-03-18 11:59:50	1	37	1. 男性	2. 订婚或已婚	2. 初中	4. 5001-8000元/月	Non-MSM	1.with woman	>1	No	Ineligibility	超过一年	一年内做过	没有做过检测	超过一年	超过一年	超过一年		1	否	是	10	1			4	not test	not test	4	1	6	医院或社群组织	错误	捐款将支持政府或疾控中心的倡议	错误		2	2	2	2	2	2	2
59	PIF-community	PIF	hospital	佛山				51	1. 男性	2. 订婚或已婚	1. 小学	2. 1500-3000元/月	Non-MSM	1.with woman	>1	No	Ineligibility	没有做过检测	没有做过检测	没有做过检测	没有做过检测	没有做过检测	没有做过检测		0	是	否	(跳过)	0			1.5	Negative	Negative	1.5	0	3.1	我不知道	错误	我不知道捐款将用于何处	错误		0	3	3	-3	-3	-3	-3
60	PIF-community	PIF	hospital	佛山				41	1. 男性	2. 订婚或已婚	5. 本科以上	5. >8000元/月	Non-MSM	1.with woman	>1	No	Ineligibility	没有做过检测	没有做过检测	没有做过检测	没有做过检测	没有做过检测	没有做过检测		0	是	否	(跳过)	0			1.75	Negative	Negative	1.75	0	7	医院或社群组织	错误	我不知道捐款将用于何处	错误		3	3	3	3	3	3	3
61	PIF-community	PIF	hospital	佛山				44	1. 男性	2. 订婚或已婚	2. 初中	5. >8000元/月	Non-MSM	1.with woman	≤1	Yes	Ineligibility	没有做过检测	没有做过检测	没有做过检测	没有做过检测	没有做过检测	没有做过检测		0	是	否	(跳过)	0			1	Negative	Negative	1	0	1	我不知道	错误	我不知道捐款将用于何处	错误		-3	-3	-3	-3	-3	-3	-3
62	PIF-community	PIF	hospital	佛山				34	1. 男性	1. 未婚	5. 本科以上	5. >8000元/月	Non-MSM	1.with woman	>1	No	Ineligibility	没有做过检测	一年内做过	没有做过检测	一年内做过	没有做过检测	没有做过检测		0	是	否	(跳过)	0			3.5	Negative	Negative	3.5	0	5.2	政府和疾控中心	错误	捐款将仅用于支持其他参与者的检测	正确		2	2	0	2	2	2	0
63	PIF-community	PIF	hospital	佛山				42	1. 男性	2. 订婚或已婚	4. 本科或大专	2. 1500-3000元/月	Non-MSM	1.with woman	>1	No	Ineligibility	超过一年	超过一年	超过一年	超过一年	超过一年	超过一年		0	是	否		0			.	Negative	Negative		0	.	.	.	.	.
64	PIF-community	PIF	hospital	佛山				31	1. 男性	1. 未婚	3. 高中或中专	4. 5001-8000元/月	Non-MSM	1.with woman	≤1	Yes	Ineligibility	没有做过检测	没有做过检测	没有做过检测	超过一年	没有做过检测	没有做过检测		0	是	否		0			.	Negative	Negative		0	.	.	.	.	.
65	PIF-community	PIF	hospital	佛山				22	2. 女性	1. 未婚	4. 本科或大专	3. 3001-5000元/月	Non-MSM	1.with woman	≤1	Yes	Ineligibility	没有做过检测	一年内做过	没有做过检测	没有做过检测	没有做过检测	没有做过检测		0.666667	是	否	(跳过)	0			2.5	Negative	Positive	2.5	0.666667	5.4	医院或社群组织	错误	捐款将仅用于支持其他参与者的检测	正确		3	3	3	2	1	-1	1
66	PIF-community	PIF	hospital	佛山				30	1. 男性	1. 未婚	4. 本科或大专	5. >8000元/月	Non-MSM	1.with woman	≤1	No	Ineligibility	一年内做过	一年内做过	没有做过检测	没有做过检测	没有做过检测	没有做过检测		0.333333	是	否	(跳过)	1			3.25	Negative	Negative	3.25	0.333333	5.6	医院或社群组织	错误	捐款将仅用于支持其他参与者的检测	正确		3	3	3	1	1	1	1
67	PIF-community	PIF	hospital	佛山				29	1. 男性	1. 未婚	3. 高中或中专	4. 5001-8000元/月	Non-MSM	1.with woman	>1	No	Ineligibility	没有做过检测	没有做过检测	没有做过检测	没有做过检测	没有做过检测	没有做过检测		0	是	否	(跳过)	0			2.25	Negative	Negative	2.25	0	7	政府和疾控中心	错误	我不知道捐款将用于何处	错误		3	3	3	3	3	3	3
68	PIF-community	PIF	hospital	佛山				30	1. 男性	1. 未婚	4. 本科或大专	4. 5001-8000元/月	Non-MSM	1.with woman	>1	No	Ineligibility	没有做过检测	没有做过检测	没有做过检测	没有做过检测	没有做过检测	没有做过检测		0	是	否	(跳过)	0			2	Negative	Negative	2	0	4.9	研究组织	错误	捐款将仅用于支持其他参与者的检测	正确		2	2	2	2	1	0	0
69	PIF-community	PIF	hospital	佛山				41	1. 男性	2. 订婚或已婚	2. 初中	4. 5001-8000元/月	Non-MSM	1.with woman	>1	Yes	eligibility	一年内做过	一年内做过	没有做过检测	没有做过检测	没有做过检测	没有做过检测		0	是	否	(跳过)	0			4	Negative	Negative	4	0	6.6	研究组织	错误	我不知道捐款将用于何处	错误		3	3	3	3	3	3	2
70	PIF-community	PIF	hospital	佛山				35	1. 男性	2. 订婚或已婚	4. 本科或大专	2. 1500-3000元/月	Non-MSM	1.with woman	>1	No	Ineligibility	没有做过检测	没有做过检测	没有做过检测	没有做过检测	没有做过检测	没有做过检测		0	是	否	(跳过)	0	3.3	2.22222		Negative	Negative	3.3	0	5.9	政府和疾控中心	错误	捐款将支持政府或疾控中心的倡议	错误		1	2	2	2	2	2	2
71	PIF-community	PIF	hospital	佛山	2024-03-26 15:00:12	2024-03-26 15:00:12	2	40	1. 男性	3. 分居或离异	3. 高中或中专	4. 5001-8000元/月	Non-MSM	1.with woman	>1	Yes	eligibility	一年内做过	一年内做过	没有做过检测	超过一年	没有做过检测	没有做过检测		0	是	是	5	0			2.5	Negative	Negative	2.5	0	6	我不知道	错误	捐款可被该组织用于任何目的	错误		2	2	2	2	2	2	2
72	PIF-community	PIF	hospital	佛山				26	1. 男性	1. 未婚	4. 本科或大专	1. ≤1500元/月	Non-MSM	1.with woman	>1	Yes	eligibility	没有做过检测	没有做过检测	没有做过检测	没有做过检测	没有做过检测	没有做过检测		1.33333	否	否	(跳过)	1			3	not test	not test	3	1.33333	6	政府和疾控中心	错误	捐款将支持政府或疾控中心的倡议	错误		2	2	2	2	2	2	2
73	PIF-community	PIF	hospital	佛山				54	1. 男性	2. 订婚或已婚	2. 初中	2. 1500-3000元/月	Non-MSM	1.with woman	>1	Yes	eligibility	没有做过检测	没有做过检测	没有做过检测	没有做过检测	没有做过检测	没有做过检测		0	是	否	(跳过)	0			1.75	Negative	Negative	1.75	0	5.8	我不知道	错误	我不知道捐款将用于何处	错误		3	3	3	3	-3	-3	3
74	PIF-community	PIF	hospital	佛山				76	1. 男性	2. 订婚或已婚	1. 小学	3. 3001-5000元/月	Non-MSM	1.with woman	>1	Yes	eligibility	没有做过检测	没有做过检测	没有做过检测	没有做过检测	没有做过检测	没有做过检测		0.666667	是	否	(跳过)	1	4.4	5		Negative	Negative	4.4	0.666667	5.1	我不知道	错误	我不知道捐款将用于何处	错误		1	1	1	1	1	1	1
75	PIF-community	PIF	hospital	佛山				28	1. 男性	1. 未婚	1. 小学	4. 5001-8000元/月	Non-MSM	1.with woman	>1	No	Ineligibility	一年内做过	一年内做过	没有做过检测	没有做过检测	超过一年	一年内做过		0	是	否	(跳过)	0			4	Negative	Negative	4	0	4	我不知道	错误	我不知道捐款将用于何处	错误		0	0	0	0	0	0	0
76	PIF-community	PIF	hospital	佛山				24	1. 男性	1. 未婚	3. 高中或中专	4. 5001-8000元/月	Non-MSM	1.with woman	≤1	Yes	Ineligibility	没有做过检测	没有做过检测	没有做过检测	没有做过检测	没有做过检测	没有做过检测		0	是	否	(跳过)	0	1.1	4.55556		Negative	Negative	1.1	0	7	政府和疾控中心	错误	捐款将支持政府或疾控中心的倡议	错误		3	3	3	3	3	3	3
77	PIF-community	PIF	hospital	佛山	2024-03-29 12:08:29	2024-03-29 12:08:29	5	44	1. 男性	2. 订婚或已婚	3. 高中或中专	4. 5001-8000元/月	Non-MSM	1.with woman	>1	No	Ineligibility	没有做过检测	没有做过检测	没有做过检测	没有做过检测	没有做过检测	没有做过检测		0	是	是	50	0	2.6	4.11111		Negative	Negative	2.6	0	5.6	之前的参与者	正确	捐款将仅用于支持其他参与者的检测	正确		3	3	2	3	3	-2	-2
78	PIF-community	PIF	hospital	佛山				62	2. 女性	2. 订婚或已婚	3. 高中或中专	4. 5001-8000元/月	Non-MSM	1.with woman	>1	Yes	eligibility	没有做过检测	没有做过检测	没有做过检测	没有做过检测	没有做过检测	没有做过检测		0.666667	是	否	(跳过)	0			3.5	Negative	Negative	3.5	0.666667	4	医院或社群组织	错误	我不知道捐款将用于何处	错误		0	0	0	0	0	0	0
79	PIF-community	PIF	hospital	佛山				34	1. 男性	2. 订婚或已婚	1. 小学	2. 1500-3000元/月	Non-MSM	1.with woman	≤1	Yes	Ineligibility	超过一年	超过一年	一年内做过	一年内做过	超过一年	超过一年		0	是	否	(跳过)	0			2.25	Negative	Negative	2.25	0	3	研究组织	错误	捐款可被该组织用于任何目的	错误		-1	-1	-1	-1	-1	-1	-1
80	PIF-community	PIF	hospital	佛山				38	1. 男性	2. 订婚或已婚	3. 高中或中专	5. >8000元/月	Non-MSM	1.with woman	>1	Yes	eligibility	没有做过检测	没有做过检测	没有做过检测	没有做过检测	没有做过检测	没有做过检测		0	是	否	(跳过)	0			3.25	Negative	Positive	3.25	0	6.4	医院或社群组织	错误	捐款将仅用于支持其他参与者的检测	正确		3	3	3	3	3	0	0
81	PIF-community	PIF	hospital	佛山				42	1. 男性	2. 订婚或已婚	2. 初中	3. 3001-5000元/月	Non-MSM	1.with woman	>1	No	Ineligibility	没有做过检测	没有做过检测	没有做过检测	没有做过检测	没有做过检测	没有做过检测		0.333333	否	否		0			.	not test	not test		0.333333	.	.	.	.	.
82	PIF-community	PIF	hospital	佛山				28	1. 男性	1. 未婚	4. 本科或大专	4. 5001-8000元/月	Non-MSM	1.with woman	≤1	No	Ineligibility	一年内做过	一年内做过	没有做过检测	一年内做过	没有做过检测	没有做过检测		0	是	否	(跳过)	0			2.75	Negative	Negative	2.75	0	4	医院或社群组织	错误	捐款将支持政府或疾控中心的倡议	错误		0	0	0	0	0	0	0
83	PIF-community	PIF	hospital	佛山				31	1. 男性	2. 订婚或已婚	2. 初中	3. 3001-5000元/月	Non-MSM	1.with woman	>1	No	Ineligibility	没有做过检测	没有做过检测	没有做过检测	没有做过检测	没有做过检测	没有做过检测		0	否	否		0			.	not test	not test		0	.	.	.	.	.
84	PIF-community	PIF	hospital	佛山				28	1. 男性	2. 订婚或已婚	4. 本科或大专	4. 5001-8000元/月	Non-MSM	1.with woman	>1	Yes	eligibility	没有做过检测	没有做过检测	没有做过检测	没有做过检测	没有做过检测	没有做过检测		0	是	否	(跳过)	1			4	Negative	Negative	4	0	7	医院或社群组织	错误	捐款将支持政府或疾控中心的倡议	错误		3	3	3	3	3	3	3
85	PIF-community	PIF	hospital	佛山				46	1. 男性	3. 分居或离异	2. 初中	1. ≤1500元/月	Non-MSM	1.with woman	>1	Yes	eligibility	没有做过检测	没有做过检测	没有做过检测	没有做过检测	没有做过检测	没有做过检测		0	是	否	(跳过)	0			2.5	Negative	Negative	2.5	0	7	我不知道	错误	我不知道捐款将用于何处	错误		3	3	3	3	3	3	3
86	PIF-community	PIF	hospital	佛山				37	1. 男性	2. 订婚或已婚	4. 本科或大专	5. >8000元/月	Non-MSM	1.with woman	>1	Yes	eligibility	超过一年	超过一年	超过一年	超过一年	超过一年	超过一年		0	是	否	(跳过)	1			4	Negative	Negative	4	0	7	政府和疾控中心	错误	捐款将支持政府或疾控中心的倡议	错误		3	3	3	3	3	3	3
87	PIF-community	PIF	hospital	佛山				19	1. 男性	1. 未婚	3. 高中或中专	2. 1500-3000元/月	Non-MSM	1.with woman	>1	No	Ineligibility	没有做过检测	没有做过检测	没有做过检测	没有做过检测	没有做过检测	没有做过检测		0	是	否	(跳过)	0			2.5	Negative	Negative	2.5	0	7	医院或社群组织	错误	捐款将支持政府或疾控中心的倡议	错误		3	3	3	3	3	3	3
88	PIF-community	PIF	hospital	佛山				23	2. 女性	1. 未婚	4. 本科或大专	4. 5001-8000元/月	Non-MSM	1.with woman	>1	No	Ineligibility	没有做过检测	没有做过检测	没有做过检测	没有做过检测	没有做过检测	没有做过检测		0.666667	是	否	(跳过)	0			2.75	Negative	Negative	2.75	0.666667	6.4	政府和疾控中心	错误	捐款将仅用于支持其他参与者的检测	正确		3	3	3	3	1	1	1
89	PIF-community	PIF	hospital	佛山				52	1. 男性	2. 订婚或已婚	2. 初中	4. 5001-8000元/月	Non-MSM	1.with woman	>1	Yes	eligibility	超过一年	超过一年	超过一年	超过一年	超过一年	超过一年		0	是	否	(跳过)	0			3.25	Negative	Negative	3.25	0	7	我不知道	错误	我没有听说过关捐款的信息	不知道		3	3	3	3	3	3	3
90	PIF-community	PIF	hospital	佛山				41	1. 男性	2. 订婚或已婚	2. 初中	3. 3001-5000元/月	Non-MSM	1.with woman	>1	Yes	eligibility	没有做过检测	没有做过检测	没有做过检测	没有做过检测	没有做过检测	没有做过检测		0	是	否	(跳过)	0	3	3		Negative	Negative	3	0	5.1	研究组织	错误	我不知道捐款将用于何处	错误		3	3	2	2	0	0	-2
91	PIF-community	PIF	hospital	佛山				40	1. 男性	2. 订婚或已婚	4. 本科或大专	5. >8000元/月	Non-MSM	1.with woman	>1	No	Ineligibility	超过一年	超过一年	超过一年	超过一年	超过一年	超过一年		0	是	否	(跳过)	0			2.5	Negative	Negative	2.5	0	6.2	研究组织	错误	捐款将支持政府或疾控中心的倡议	错误		3	3	3	3	3	3	-3
92	PIF-community	PIF	hospital	佛山				39	1. 男性	1. 未婚	2. 初中	3. 3001-5000元/月	MSM	2.with man	≤1	Yes	Ineligibility	一年内做过	超过一年	一年内做过	一年内做过	没有做过检测	没有做过检测	0.166667		是	否	(跳过)	0	3.45455	3		Negative	Negative	3.45455	0.166667	6	政府和疾控中心	错误	我不知道捐款将用于何处	错误		3	3	3	3	3	-3	-1
93	PIF-community	PIF	hospital	佛山				24	1. 男性	1. 未婚	4. 本科或大专	2. 1500-3000元/月	Non-MSM	1.with woman	>1	No	Ineligibility	一年内做过	一年内做过	一年内做过	一年内做过	没有做过检测	没有做过检测		0	是	否	(跳过)	0			2.5	Negative	Negative	2.5	0	4.9	我不知道	错误	我不知道捐款将用于何处	错误		3	3	0	0	0	0	3
94	PIF-community	PIF	hospital	佛山				30	1. 男性	1. 未婚	4. 本科或大专	3. 3001-5000元/月	Non-MSM	1.with woman	≤1	No	Ineligibility	没有做过检测	没有做过检测	没有做过检测	没有做过检测	没有做过检测	没有做过检测		0	是	否	(跳过)	0			2	Negative	Negative	2	0	4.6	政府和疾控中心	错误	捐款将支持政府或疾控中心的倡议	错误		3	3	-3	3	3	-3	0
95	PIF-community	PIF	hospital	佛山				36	1. 男性	2. 订婚或已婚	4. 本科或大专	5. >8000元/月	Non-MSM	1.with woman	≤1	Yes	Ineligibility	超过一年	超过一年	超过一年	超过一年	超过一年	超过一年		0.333333	是	否	(跳过)	1			2.5	Negative	Negative	2.5	0.333333	7	我不知道	错误	捐款将支持政府或疾控中心的倡议	错误		3	3	3	3	3	3	3
96	PIF-community	PIF	hospital	佛山	2024-04-25 16:19:10	2024-04-25 16:19:10	4	42	1. 男性	2. 订婚或已婚	2. 初中	3. 3001-5000元/月	Non-MSM	1.with woman	>1	Yes	eligibility	没有做过检测	没有做过检测	没有做过检测	没有做过检测	没有做过检测	没有做过检测		0	是	是	1	0			2	Negative	Negative	2	0	4	研究组织	错误	捐款将仅用于支持其他参与者的检测	正确		0	0	0	0	0	0	0
97	PIF-community	PIF	hospital	佛山				18	1. 男性	1. 未婚	4. 本科或大专	3. 3001-5000元/月	Non-MSM	1.with woman	>1	No	Ineligibility	没有做过检测	没有做过检测	没有做过检测	没有做过检测	没有做过检测	没有做过检测		0	是	否	(跳过)	1			3.25	Negative	Negative	3.25	0	7	政府和疾控中心	错误	捐款将支持政府或疾控中心的倡议	错误		3	3	3	3	3	3	3
98	PIF-community	PIF	hospital	佛山				39	1. 男性	2. 订婚或已婚	5. 本科以上	5. >8000元/月	Non-MSM	1.with woman	≤1	Yes	Ineligibility	没有做过检测	没有做过检测	没有做过检测	超过一年	没有做过检测	没有做过检测		0	是	否	(跳过)	0			2.25	Negative	Negative	2.25	0	4.4	我不知道	错误	我不知道捐款将用于何处	错误		2	2	0	0	0	0	0
99	PIF-community	PIF	hospital	佛山				36	1. 男性	2. 订婚或已婚	5. 本科以上	4. 5001-8000元/月	Non-MSM	1.with woman	>1	No	Ineligibility	一年内做过	一年内做过	超过一年	超过一年	超过一年	超过一年		0	是	否	(跳过)	0			1	Negative	Negative	1	0	4	我不知道	错误	我不知道捐款将用于何处	错误		0	0	0	0	0	0	0
100	PIF-community	PIF	hospital	佛山				39	1. 男性	1. 未婚	4. 本科或大专	2. 1500-3000元/月	Non-MSM	1.with woman	>1	Yes	eligibility	超过一年	超过一年	超过一年	超过一年	超过一年	超过一年		0.666667	是	否	(跳过)	0			4	Positive	Positive	4	0.666667	7	研究组织	错误	捐款将支持政府或疾控中心的倡议	错误		3	3	3	3	3	3	3
101	PIF-community	PIF	CBO	佛山	2023-11-02 17:05:35	2023-11-02 17:05:35	4	32	1. 男性	1. 未婚	4. 本科或大专	4. 5001-8000元/月	MSM	3.both	>1	Yes	eligibility	没有做过检测	没有做过检测	没有做过检测	没有做过检测	没有做过检测	没有做过检测	0.166667		是	是	10	0	2.33333	4.22222		Negative	Positive	2.33333	0.166667	7	.	.	.	.		3	3	3	3	3	3	3
102	PIF-community	PIF	CBO	佛山				31	1. 男性	1. 未婚	2. 初中	3. 3001-5000元/月	MSM	2.with man	>1	Yes	eligibility	一年内做过	一年内做过	没有做过检测	没有做过检测	没有做过检测	没有做过检测	0		是	否	(跳过)	1	2.66667	3.55556		Positive	Positive	2.66667	0	6.7	.	.	.	.		3	3	3	3	3	3	0
103	PIF-community	PIF	CBO	佛山				31	1. 男性	1. 未婚	4. 本科或大专	4. 5001-8000元/月	MSM	2.with man	>1	No	Ineligibility	一年内做过	一年内做过	一年内做过	没有做过检测	没有做过检测	没有做过检测	0.333333		是	否	(跳过)	0	2.55556	3.66667		Negative	Negative	2.55556	0.333333	1	.	.	.	.		-3	-3	-3	-3	-3	-3	-3
104	PIF-community	PIF	CBO	佛山				38	1. 男性	3. 分居或离异	4. 本科或大专	5. >8000元/月	MSM	2.with man	>1	(跳过)	Ineligibility	一年内做过	一年内做过	一年内做过	一年内做过	没有做过检测	没有做过检测	0		是	否	(跳过)	0	3	3.77778		Negative	Negative	3	0	5.8	.	.	.	.		2	2	2	2	2	2	0
105	PIF-community	PIF	CBO	佛山				41	1. 男性	3. 分居或离异	3. 高中或中专	4. 5001-8000元/月	MSM	2.with man	>1	No	Ineligibility	一年内做过	超过一年	超过一年	一年内做过	没有做过检测	没有做过检测	0.166667		是	否	(跳过)	0	2.77778	5		Negative	Negative	2.77778	0.166667	7	.	.	.	.		3	3	3	3	3	3	3
106	PIF-community	PIF	CBO	佛山				33	1. 男性	1. 未婚	4. 本科或大专	4. 5001-8000元/月	MSM	2.with man	≤1	Yes	Ineligibility	没有做过检测	没有做过检测	没有做过检测	没有做过检测	没有做过检测	没有做过检测	0		是	否	(跳过)	0	3	3.44444		Negative	Negative	3	0	5.8	.	.	.	.		2	2	2	2	0	2	2
107	PIF-community	PIF	CBO	佛山				36	1. 男性	1. 未婚	4. 本科或大专	3. 3001-5000元/月	MSM	2.with man	≤1	Yes	Ineligibility	一年内做过	一年内做过	一年内做过	一年内做过	超过一年	超过一年	0.833333		是	否	(跳过)	0	3	3		Negative	Negative	3	0.833333	6	.	.	.	.		2	2	2	2	2	2	2
108	PIF-community	PIF	CBO	佛山				25	1. 男性	1. 未婚	3. 高中或中专	4. 5001-8000元/月	MSM	2.with man	≤1	No	Ineligibility	超过一年	超过一年	超过一年	超过一年	超过一年	超过一年	0.166667		是	否	(跳过)	0	3.88889	2.88889		Negative	Positive	3.88889	0.166667	4	.	.	.	.		0	0	0	0	0	0	0
109	PIF-community	PIF	CBO	佛山				29	1. 男性	1. 未婚	3. 高中或中专	5. >8000元/月	MSM	2.with man	≤1	No	Ineligibility	一年内做过	一年内做过	超过一年	超过一年	超过一年	超过一年	1.33333		是	否	(跳过)	0	4	3.66667		Negative	Negative	4	1.33333	6.1	.	.	.	.		3	3	3	0	0	0	3
110	PIF-community	PIF	CBO	佛山				24	1. 男性	1. 未婚	3. 高中或中专	2. 1500-3000元/月	Non-MSM	1.with woman	>1	Yes	eligibility	没有做过检测	没有做过检测	没有做过检测	没有做过检测	没有做过检测	没有做过检测		0	是	否	(跳过)	1	.	.	.	Negative	Negative		0	7	.	.	.	.		3	3	3	3	3	3	3
111	PIF-community	PIF	CBO	佛山				26	1. 男性	1. 未婚	3. 高中或中专	3. 3001-5000元/月	MSM	2.with man	>1	Yes	eligibility	一年内做过	一年内做过	一年内做过	一年内做过	没有做过检测	没有做过检测	0.5		是	否	(跳过)	1	3	4.77778		Negative	Negative	3	0.5	7	.	.	.	.		3	3	3	3	3	3	3
112	PIF-community	PIF	CBO	佛山				56	1. 男性	2. 订婚或已婚	3. 高中或中专	3. 3001-5000元/月	MSM	2.with man	>1	No	Ineligibility	没有做过检测	没有做过检测	没有做过检测	没有做过检测	没有做过检测	没有做过检测	0.166667		是	否	(跳过)	1	3	3.22222		Negative	Positive	3	0.166667	5.9	.	.	.	.		3	3	3	1	1	1	3
113	PIF-community	PIF	CBO	佛山				35	1. 男性	1. 未婚	2. 初中	3. 3001-5000元/月	MSM	2.with man	>1	Yes	eligibility	一年内做过	一年内做过	一年内做过	一年内做过	没有做过检测	没有做过检测	0.166667		是	否	(跳过)	0	2.77778	4.22222		Negative	Negative	2.77778	0.166667	6.8	.	.	.	.		3	3	3	3	3	1	3
114	PIF-community	PIF	CBO	佛山	2023-11-05 15:47:03	2023-11-05 15:47:03	7	43	1. 男性	1. 未婚	2. 初中	3. 3001-5000元/月	MSM	2.with man	>1	Yes	eligibility	一年内做过	一年内做过	没有做过检测	没有做过检测	没有做过检测	没有做过检测	0.333333		是	是	30	0	3	3.66667		Negative	Negative	3	0.333333	6.1	.	.	.	.		3	3	3	3	3	-3	0
115	PIF-community	PIF	CBO	佛山				20	1. 男性	1. 未婚	2. 初中	3. 3001-5000元/月	MSM	2.with man	>1	No	Ineligibility	一年内做过	没有做过检测	没有做过检测	没有做过检测	没有做过检测	没有做过检测	0.5		是	否	(跳过)	1	2.22222	3.44444		Negative	Positive	2.22222	0.5	7	.	.	.	.		3	3	3	3	3	3	3
116	PIF-community	PIF	CBO	佛山				30	1. 男性	1. 未婚	4. 本科或大专	4. 5001-8000元/月	MSM	3.both	≤1	No	Ineligibility	一年内做过	一年内做过	一年内做过	一年内做过	没有做过检测	没有做过检测	1.33333		是	否	(跳过)	0	3	4		Negative	Negative	3	1.33333	7	.	.	.	.		3	3	3	3	3	3	3
117	PIF-community	PIF	CBO	佛山				53	1. 男性	3. 分居或离异	1. 小学	3. 3001-5000元/月	MSM	2.with man	≤1	No	Ineligibility	一年内做过	一年内做过	一年内做过	一年内做过	没有做过检测	没有做过检测	0.166667		是	否	(跳过)	1	3	3.11111		Negative	Negative	3	0.166667	7	.	.	.	.		3	3	3	3	3	3	3
118	PIF-community	PIF	CBO	佛山				30	1. 男性	1. 未婚	2. 初中	3. 3001-5000元/月	MSM	2.with man	≤1	No	Ineligibility	一年内做过	一年内做过	一年内做过	一年内做过	没有做过检测	没有做过检测	1		是	否	(跳过)	0	3	3.33333		Negative	Negative	3	1	7	.	.	.	.		3	3	3	3	3	3	3
119	PIF-community	PIF	CBO	佛山				26	1. 男性	1. 未婚	4. 本科或大专	3. 3001-5000元/月	MSM	3.both	>1	Yes	eligibility	一年内做过	一年内做过	一年内做过	一年内做过	没有做过检测	没有做过检测	0.333333		是	否	(跳过)	1	2.11111	3		Negative	Negative	2.11111	0.333333	4	.	.	.	.		0	0	0	0	0	0	0
120	PIF-community	PIF	CBO	佛山				48	1. 男性	2. 订婚或已婚	4. 本科或大专	3. 3001-5000元/月	MSM	2.with man	≤1	Yes	Ineligibility	没有做过检测	没有做过检测	超过一年	没有做过检测	没有做过检测	没有做过检测	0.166667		是	否	(跳过)	0	2.11111	3		Negative	Positive	2.11111	0.166667	7	.	.	.	.		3	3	3	3	3	3	3
121	PIF-community	PIF	CBO	佛山	2023-11-07 15:33:58	2023-11-07 15:33:58	2	22	1. 男性	1. 未婚	3. 高中或中专	4. 5001-8000元/月	MSM	2.with man	>1	Yes	eligibility	一年内做过	一年内做过	超过一年	超过一年	超过一年	超过一年	0.333333		是	是	50	0	3	1.88889		Negative	Negative	3	0.333333	5.7	.	.	.	.		3	3	2	3	3	-3	-3
122	PIF-community	PIF	CBO	佛山	2023-11-07 15:35:14	2023-11-07 15:35:14	2	19	1. 男性	1. 未婚	3. 高中或中专	3. 3001-5000元/月	MSM	2.with man	>1	Yes	eligibility	没有做过检测	没有做过检测	没有做过检测	没有做过检测	没有做过检测	没有做过检测	0		是	是	5	0	2.55556	3.66667		Negative	Positive	2.55556	0	7	.	.	.	.		3	3	3	3	3	3	3
123	PIF-community	PIF	CBO	佛山	2023-11-10 09:46:48	2023-11-10 09:46:48	5	40	1. 男性	2. 订婚或已婚	3. 高中或中专	4. 5001-8000元/月	MSM	3.both	>1	Yes	eligibility	没有做过检测	没有做过检测	没有做过检测	没有做过检测	没有做过检测	没有做过检测	0.166667		是	是	50	1	2	2.66667		Negative	Negative	2	0.166667	7	.	.	.	.		3	3	3	3	3	3	3
124	PIF-community	PIF	CBO	佛山				25	1. 男性	1. 未婚	4. 本科或大专	5. >8000元/月	MSM	3.both	>1	No	Ineligibility	超过一年	没有做过检测	没有做过检测	没有做过检测	没有做过检测	没有做过检测	0		是	否	(跳过)	0	3.66667	4.44444		Negative	Positive	3.66667	0	7	.	.	.	.		3	3	3	3	3	3	3
125	PIF-community	PIF	CBO	佛山				37	1. 男性	1. 未婚	4. 本科或大专	5. >8000元/月	MSM	3.both	>1	Yes	eligibility	超过一年	超过一年	超过一年	超过一年	超过一年	没有做过检测	0.666667		是	否	(跳过)	0	2.33333	3.44444		Negative	Negative	2.33333	0.666667	4.8	.	.	.	.		1	1	1	1	1	0	0
126	PIF-community	PIF	CBO	佛山				32	1. 男性	1. 未婚	4. 本科或大专	5. >8000元/月	MSM	2.with man	>1	No	Ineligibility	超过一年	超过一年	超过一年	超过一年	超过一年	没有做过检测	0.5		是	否	(跳过)	0	2.55556	3.88889		Negative	Negative	2.55556	0.5	4.8	.	.	.	.		1	1	1	1	1	0	0
127	PIF-community	PIF	CBO	佛山	2023-11-11 17:00:20	2023-11-11 17:00:20	6	47	1. 男性	2. 订婚或已婚	2. 初中	3. 3001-5000元/月	MSM	2.with man	≤1	No	Ineligibility	一年内做过	一年内做过	没有做过检测	没有做过检测	没有做过检测	没有做过检测	0		是	是	50	0	3	3.11111		Negative	Negative	3	0	7	.	.	.	.		3	3	3	3	3	3	3
128	PIF-community	PIF	CBO	佛山				26	1. 男性	1. 未婚	3. 高中或中专	3. 3001-5000元/月	Non-MSM	1.with woman	>1	Yes	eligibility	超过一年	超过一年	超过一年	超过一年	没有做过检测	没有做过检测		0	是	否	(跳过)	0			.	Negative	Negative		0	7	.	.	.	.		3	3	3	3	3	3	3
129	PIF-community	PIF	CBO	佛山	2023-11-15 10:45:45	2023-11-15 10:45:45	3	22	4. 性别中立	1. 未婚	4. 本科或大专	3. 3001-5000元/月	Non-MSM	1.with woman	>1	No	Ineligibility	没有做过检测	没有做过检测	没有做过检测	没有做过检测	没有做过检测	没有做过检测		0	是	是	30	0			3	Negative	Positive	3	0	6.4	政府和疾控中心	错误	捐款将支持政府或疾控中心的倡议	错误		3	3	3	3	3	3	-2
130	PIF-community	PIF	CBO	佛山	2023-11-15 11:32:38	2023-11-15 11:32:38	3	38	1. 男性	2. 订婚或已婚	2. 初中	2. 1500-3000元/月	MSM	3.both	>1	Yes	eligibility	超过一年	超过一年	超过一年	超过一年	超过一年	超过一年	0		是	是	20	0	3.18182	3.66667		Negative	Negative	3.18182	0	6	研究组织	错误	捐款将仅用于支持其他参与者的检测	正确		2	2	2	2	2	2	2
131	PIF-community	PIF	CBO	佛山	2023-11-16 15:51:37	2023-11-16 15:51:37	4	29	1. 男性	1. 未婚	4. 本科或大专	4. 5001-8000元/月	MSM	2.with man	≤1	No	Ineligibility	一年内做过	一年内做过	一年内做过	一年内做过	没有做过检测	没有做过检测	0.5		是	是	50	0	2.90909	4.22222		Negative	Negative	2.90909	0.5	5.8	医院或社群组织	错误	捐款将仅用于支持其他参与者的检测	正确		3	3	3	3	3	-3	-3
132	PIF-community	PIF	CBO	佛山				53	1. 男性	3. 分居或离异	3. 高中或中专	4. 5001-8000元/月	MSM	2.with man	>1	No	Ineligibility	一年内做过	一年内做过	一年内做过	没有做过检测	没有做过检测	没有做过检测	0.166667		是	否	(跳过)	0	4	2.55556		Negative	Negative	4	0.166667	5.8	医院或社群组织	错误	捐款将仅用于支持其他参与者的检测	正确		3	3	3	3	3	-3	-3
133	PIF-community	PIF	CBO	佛山				31	1. 男性	1. 未婚	4. 本科或大专	4. 5001-8000元/月	MSM	2.with man	>1	(跳过)	Ineligibility	一年内做过	一年内做过	一年内做过	一年内做过	没有做过检测	没有做过检测	0.333333		是	否	(跳过)	0	4	4.55556		Negative	Negative	4	0.333333	7	政府和疾控中心	错误	捐款将支持政府或疾控中心的倡议	错误		3	3	3	3	3	3	3
134	PIF-community	PIF	CBO	佛山				33	1. 男性	1. 未婚	4. 本科或大专	5. >8000元/月	MSM	2.with man	>1	Yes	eligibility	一年内做过	一年内做过	一年内做过	一年内做过	没有做过检测	没有做过检测	0.166667		是	否	(跳过)	1	4	5		Negative	Positive	4	0.166667	7	政府和疾控中心	错误	我不知道捐款将用于何处	错误		3	3	3	3	3	3	3
135	PIF-community	PIF	CBO	佛山				42	1. 男性	1. 未婚	4. 本科或大专	5. >8000元/月	MSM	2.with man	>1	(跳过)	Ineligibility	超过一年	超过一年	超过一年	超过一年	超过一年	超过一年	1.33333		是	否	(跳过)	0	4	5		Negative	Negative	4	1.33333	7	我不知道	错误	我不知道捐款将用于何处	错误		3	3	3	3	3	3	3
136	PIF-community	PIF	CBO	佛山				30	1. 男性	1. 未婚	3. 高中或中专	3. 3001-5000元/月	MSM	2.with man	>1	No	Ineligibility	超过一年	超过一年	超过一年	超过一年	没有做过检测	没有做过检测	0.166667		是	否	(跳过)	0	4	5		Negative	Negative	4	0.166667	7	我不知道	错误	我不知道捐款将用于何处	错误		3	3	3	3	3	3	3
137	PIF-community	PIF	CBO	佛山				22	1. 男性	1. 未婚	4. 本科或大专	1. ≤1500元/月	MSM	2.with man	>1	Yes	eligibility	超过一年	没有做过检测	没有做过检测	没有做过检测	没有做过检测	没有做过检测	0.666667		是	否	(跳过)	0	3.90909	3		Negative	Negative	3.90909	0.666667	6.2	医院或社群组织	错误	我没有听说过关捐款的信息	不知道		3	2	2	2	0	2	2
138	PIF-community	PIF	CBO	佛山				50	1. 男性	2. 订婚或已婚	2. 初中	2. 1500-3000元/月	MSM	3.both	>1	Yes	eligibility	一年内做过	一年内做过	一年内做过	一年内做过	没有做过检测	没有做过检测	1.33333		是	否	(跳过)	0	4	5		Negative	Negative	4	1.33333	7	医院或社群组织	错误	捐款将支持政府或疾控中心的倡议	错误		3	3	3	3	3	3	3
139	PIF-community	PIF	CBO	佛山	2023-11-22 10:19:15	2023-11-22 10:19:15	3	27	1. 男性	1. 未婚	3. 高中或中专	3. 3001-5000元/月	MSM	2.with man	>1	Yes	eligibility	超过一年	超过一年	超过一年	超过一年	没有做过检测	没有做过检测	0.333333		是	是	5	0	3.09091	2.33333		Positive	Negative	3.09091	0.333333	5.7	政府和疾控中心	错误	捐款将支持政府或疾控中心的倡议	错误		3	3	3	3	3	-2	-3
140	PIF-community	PIF	CBO	佛山	2023-11-23 15:02:11	2023-11-23 15:02:11	4	40	1. 男性	1. 未婚	2. 初中	3. 3001-5000元/月	MSM	2.with man	≤1	Yes	Ineligibility	一年内做过	一年内做过	一年内做过	一年内做过	没有做过检测	没有做过检测	0.166667		是	是	15	0	4	5		Negative	Negative	4	0.166667	7	政府和疾控中心	错误	捐款将支持政府或疾控中心的倡议	错误		3	3	3	3	3	3	3
141	PIF-community	PIF	CBO	佛山				35	1. 男性	1. 未婚	3. 高中或中专	4. 5001-8000元/月	MSM	2.with man	≤1	Yes	Ineligibility	超过一年	超过一年	超过一年	超过一年	超过一年	超过一年	0.166667		是	否	(跳过)	0			3	Negative	Negative	3	0.166667	6	我不知道	错误	我没有听说过关捐款的信息	不知道		3	3	2	2	2	1	1
142	PIF-community	PIF	CBO	佛山				44	1. 男性	1. 未婚	4. 本科或大专	3. 3001-5000元/月	MSM	2.with man	≤1	Yes	Ineligibility	一年内做过	一年内做过	一年内做过	超过一年	超过一年	超过一年	0.166667		是	否	(跳过)	0	4	5		Negative	Negative	4	0.166667	7	政府和疾控中心	错误	捐款将支持政府或疾控中心的倡议	错误		3	3	3	3	3	3	3
143	PIF-community	PIF	CBO	佛山				33	1. 男性	1. 未婚	3. 高中或中专	5. >8000元/月	MSM	2.with man	≤1	No	Ineligibility	一年内做过	一年内做过	没有做过检测	没有做过检测	没有做过检测	没有做过检测	0.166667		是	否	(跳过)	0	4	4.11111		Negative	Negative	4	0.166667	5.2	政府和疾控中心	错误	捐款将支持政府或疾控中心的倡议	错误		3	3	-3	3	3	-3	-3
144	PIF-community	PIF	CBO	佛山				56	1. 男性	2. 订婚或已婚	1. 小学	2. 1500-3000元/月	MSM	3.both	≤1	Yes	Ineligibility	没有做过检测	没有做过检测	没有做过检测	没有做过检测	没有做过检测	没有做过检测	0		是	否	(跳过)	0			4	Negative	Negative	4	0	6.7	医院或社群组织	错误	捐款将支持政府或疾控中心的倡议	错误		3	3	3	3	3	3	3
145	PIF-community	PIF	CBO	佛山	2023-11-25 17:24:43	2023-11-25 17:24:43	6	26	1. 男性	1. 未婚	4. 本科或大专	5. >8000元/月	MSM	2.with man	>1	No	Ineligibility	一年内做过	一年内做过	一年内做过	一年内做过	没有做过检测	没有做过检测	0.166667		是	是	10	0	3	3.44444		Negative	Negative	3	0.166667	5.4	政府和疾控中心	错误	捐款将仅用于支持其他参与者的检测	正确		3	3	3	3	3	-3	-3
146	PIF-community	PIF	CBO	佛山				30	1. 男性	1. 未婚	4. 本科或大专	2. 1500-3000元/月	MSM	2.with man	≤1	No	Ineligibility	超过一年	超过一年	超过一年	超过一年	超过一年	超过一年	0		是	否	(跳过)	0	2.90909	2.77778		Negative	Negative	2.90909	0	5.5	政府和疾控中心	错误	我没有听说过关捐款的信息	不知道		3	3	3	0	0	-3	0
147	PIF-community	PIF	CBO	佛山	2023-11-29 10:20:18	2023-11-29 10:20:18	3	33	1. 男性	1. 未婚	4. 本科或大专	4. 5001-8000元/月	MSM	2.with man	≤1	No	Ineligibility	一年内做过	一年内做过	没有做过检测	没有做过检测	没有做过检测	没有做过检测	0.166667		是	是	20	0	3.18182	5		Negative	Negative	3.18182	0.166667	5.8	之前的参与者	正确	捐款将仅用于支持其他参与者的检测	正确		3	3	3	3	3	-3	-3
148	PIF-community	PIF	CBO	佛山				35	1. 男性	2. 订婚或已婚	4. 本科或大专	5. >8000元/月	MSM	2.with man	>1	No	Ineligibility	一年内做过	没有做过检测	没有做过检测	没有做过检测	没有做过检测	没有做过检测	0		是	否	(跳过)	0	4	5		Negative	Positive	4	0	7	政府和疾控中心	错误	我不知道捐款将用于何处	错误		3	3	3	3	3	3	3
149	PIF-community	PIF	CBO	佛山	2023-11-29 15:11:28	2023-11-29 15:11:28	3	28	1. 男性	1. 未婚	4. 本科或大专	5. >8000元/月	MSM	3.both	≤1	No	Ineligibility	一年内做过	一年内做过	一年内做过	一年内做过	没有做过检测	没有做过检测	0.5		是	是	10	0	2.90909	4.55556		Negative	Negative	2.90909	0.5	5	政府和疾控中心	错误	捐款将仅用于支持其他参与者的检测	正确		2	2	0	2	2	0	0
150	PIF-community	PIF	CBO	佛山				32	1. 男性	2. 订婚或已婚	4. 本科或大专	4. 5001-8000元/月	Non-MSM	1.with woman	>1	No	Ineligibility	一年内做过	超过一年	超过一年	超过一年	超过一年	超过一年		0.666667	是	否	(跳过)	0			3	Negative	Positive	3	0.666667	4.8	政府和疾控中心	错误	捐款将支持政府或疾控中心的倡议	错误		2	2	2	2	0	0	0
151	PIF-community	PIF	CBO	佛山	2023-12-01 09:40:38	2023-12-01 09:40:38	5	37	1. 男性	1. 未婚	3. 高中或中专	4. 5001-8000元/月	MSM	2.with man	≤1	Yes	Ineligibility	超过一年	超过一年	超过一年	超过一年	超过一年	超过一年	0.5		是	是	100	0	3.36364	3.22222		Negative	Negative	3.36364	0.5	5.8	政府和疾控中心	错误	捐款将仅用于支持其他参与者的检测	正确		3	3	3	3	3	-3	-3
152	PIF-community	PIF	CBO	佛山				28	4. 性别中立	1. 未婚	3. 高中或中专	4. 5001-8000元/月	MSM	3.both	>1	(跳过)	Ineligibility	一年内做过	一年内做过	没有做过检测	没有做过检测	没有做过检测	没有做过检测	0.166667		是	否	(跳过)	0	3.63636	3		Negative	Negative	3.63636	0.166667	6.4	政府和疾控中心	错误	我没有听说过关捐款的信息	不知道		3	3	3	3	3	0	0
153	PIF-community	PIF	CBO	佛山				25	1. 男性	1. 未婚	5. 本科以上	3. 3001-5000元/月	MSM	2.with man	≤1	No	Ineligibility	一年内做过	一年内做过	一年内做过	一年内做过	超过一年	超过一年	0.166667		是	否	(跳过)	0	4	4		Negative	Negative	4	0.166667	7	政府和疾控中心	错误	捐款将支持政府或疾控中心的倡议	错误		3	3	3	3	3	3	3
154	PIF-community	PIF	CBO	佛山				41	1. 男性	1. 未婚	4. 本科或大专	5. >8000元/月	MSM	2.with man	≤1	No	Ineligibility	超过一年	超过一年	超过一年	超过一年	超过一年	超过一年	0.166667		是	否	(跳过)	0	4	4.11111		Negative	Negative	4	0.166667	5.8	政府和疾控中心	错误	捐款将支持政府或疾控中心的倡议	错误		3	3	3	3	3	-3	-3
155	PIF-community	PIF	CBO	佛山				21	1. 男性	1. 未婚	3. 高中或中专	2. 1500-3000元/月	Non-MSM	1.with woman	>1	Yes	eligibility	超过一年	超过一年	超过一年	超过一年	超过一年	超过一年		0	是	否	(跳过)	0			4	Negative	Negative	4	0	7	我不知道	错误	捐款将支持政府或疾控中心的倡议	错误		3	3	3	3	3	3	3
156	PIF-community	PIF	CBO	佛山				60	1. 男性	2. 订婚或已婚	3. 高中或中专	2. 1500-3000元/月	Non-MSM	1.with woman	≤1	Yes	Ineligibility	没有做过检测	没有做过检测	没有做过检测	没有做过检测	没有做过检测	没有做过检测		0	是	否	(跳过)	0	3.5	4		Negative	Positive	3.5	0	6.1	政府和疾控中心	错误	捐款将支持政府或疾控中心的倡议	错误		3	3	3	3	3	3	3
157	PIF-community	PIF	CBO	佛山				59	1. 男性	2. 订婚或已婚	1. 小学	2. 1500-3000元/月	MSM	2.with man	>1	Yes	eligibility	超过一年	超过一年	超过一年	超过一年	超过一年	超过一年	0.166667		是	否	(跳过)	0	4	3.55556		Negative	Negative	4	0.166667	5.8	医院或社群组织	错误	捐款将支持政府或疾控中心的倡议	错误		3	3	3	3	3	3	0
158	PIF-community	PIF	CBO	佛山				50	1. 男性	2. 订婚或已婚	2. 初中	4. 5001-8000元/月	MSM	3.both	>1	Yes	eligibility	一年内做过	没有做过检测	没有做过检测	没有做过检测	没有做过检测	没有做过检测	0		是	否	(跳过)	0	4	5		Negative	Negative	4	0	7	医院或社群组织	错误	捐款将支持政府或疾控中心的倡议	错误		3	3	3	3	3	3	3
159	PIF-community	PIF	CBO	佛山				23	1. 男性	1. 未婚	4. 本科或大专	5. >8000元/月	MSM	3.both	>1	Yes	eligibility	一年内做过	一年内做过	没有做过检测	没有做过检测	没有做过检测	没有做过检测	0.5		是	否	(跳过)	1	3	3.22222		Negative	Negative	3	0.5	5	医院或社群组织	错误	捐款将支持政府或疾控中心的倡议	错误		1	1	1	1	1	1	1
160	PIF-community	PIF	CBO	佛山				51	1. 男性	2. 订婚或已婚	3. 高中或中专	3. 3001-5000元/月	MSM	3.both	>1	No	Ineligibility	一年内做过	一年内做过	一年内做过	一年内做过	超过一年	超过一年	0.333333		是	否	(跳过)	0	3.81818	5		Negative	Negative	3.81818	0.333333	5.8	政府和疾控中心	错误	我不知道捐款将用于何处	错误		3	3	3	0	0	0	0
161	PIF-community	PIF	CBO	佛山				26	1. 男性	1. 未婚	3. 高中或中专	2. 1500-3000元/月	MSM	2.with man	≤1	No	Ineligibility	一年内做过	没有做过检测	没有做过检测	没有做过检测	没有做过检测	没有做过检测	0.333333		是	否	(跳过)	0			4	Negative	Negative	4	0.333333	7	医院或社群组织	错误	捐款将支持政府或疾控中心的倡议	错误		3	3	3	3	3	3	3
162	PIF-community	PIF	CBO	佛山				29	1. 男性	1. 未婚	4. 本科或大专	2. 1500-3000元/月	MSM	2.with man	>1	No	Ineligibility	一年内做过	没有做过检测	没有做过检测	没有做过检测	没有做过检测	没有做过检测	0.166667		是	否	(跳过)	0	3.72727	4.44444		Negative	Negative	3.72727	0.166667	6.6	医院或社群组织	错误	我没有听说过关捐款的信息	不知道		3	3	3	3	3	-1	3
163	PIF-community	PIF	CBO	佛山				35	1. 男性	2. 订婚或已婚	4. 本科或大专	5. >8000元/月	MSM	3.both	>1	Yes	eligibility	一年内做过	没有做过检测	没有做过检测	超过一年	没有做过检测	没有做过检测	0		是	否	(跳过)	0	2.72727	4.55556		Negative	Positive	2.72727	0	5.5	之前的参与者	正确	捐款将仅用于支持其他参与者的检测	正确		3	3	-3	0	-3	3	3
164	PIF-community	PIF	CBO	佛山	2023-12-07 11:41:23	2023-12-07 11:41:23	4	23	1. 男性	1. 未婚	3. 高中或中专	4. 5001-8000元/月	MSM	2.with man	≤1	No	Ineligibility	一年内做过	一年内做过	一年内做过	一年内做过	没有做过检测	没有做过检测	0.166667		是	是	20	0	3	3.66667		Negative	Negative	3	0.166667	5.2	之前的参与者	正确	捐款将仅用于支持其他参与者的检测	正确		3	0	0	0	3	0	0
165	PIF-community	PIF	CBO	佛山	2023-12-08 11:42:25	2023-12-08 11:42:25	5	37	1. 男性	3. 分居或离异	4. 本科或大专	5. >8000元/月	MSM	2.with man	≤1	No	Ineligibility	没有做过检测	没有做过检测	没有做过检测	一年内做过	没有做过检测	没有做过检测	0		是	是	50	0			3.25	Negative	Negative	3.25	0	5.8	政府和疾控中心	错误	捐款将支持政府或疾控中心的倡议	错误		3	3	3	3	3	-3	-3
166	PIF-community	PIF	CBO	佛山	2024-03-31 17:01:48	2024-03-31 17:01:48	7	35	1. 男性	1. 未婚	4. 本科或大专	5. >8000元/月	MSM	2.with man	≤1	No	Ineligibility	没有做过检测	没有做过检测	没有做过检测	超过一年	没有做过检测	没有做过检测	0		是	是	50	0	3.36364	4.77778		Negative	Positive	3.36364	0	5.5	政府和疾控中心	错误	捐款将仅用于支持其他参与者的检测	正确		3	3	3	2	2	-2	-2
167	PIF-community	PIF	CBO	佛山				25	1. 男性	1. 未婚	5. 本科以上	1. ≤1500元/月	MSM	2.with man	≤1	No	Ineligibility	一年内做过	没有做过检测	没有做过检测	没有做过检测	没有做过检测	没有做过检测	0		是	否	(跳过)	0	3.45455	4.33333		Negative	Negative	3.45455	0	6.4	医院或社群组织	错误	捐款将支持政府或疾控中心的倡议	错误		3	3	3	3	2	2	2
168	PIF-community	PIF	CBO	佛山				23	1. 男性	1. 未婚	5. 本科以上	4. 5001-8000元/月	MSM	2.with man	≤1	Yes	Ineligibility	一年内做过	一年内做过	一年内做过	一年内做过	超过一年	超过一年	0.333333		是	否	(跳过)	0	2.72727	3.22222		Negative	Negative	2.72727	0.333333	5.9	政府和疾控中心	错误	捐款将仅用于支持其他参与者的检测	正确		2	2	2	2	2	2	2
169	PIF-community	PIF	CBO	佛山				20	1. 男性	1. 未婚	4. 本科或大专	1. ≤1500元/月	MSM	2.with man	>1	No	Ineligibility	一年内做过	一年内做过	一年内做过	没有做过检测	没有做过检测	没有做过检测	0.333333		是	否	(跳过)	0	4	1.33333		Negative	Negative	4	0.333333	7	政府和疾控中心	错误	捐款将支持政府或疾控中心的倡议	错误		3	3	3	3	3	3	3
170	PIF-community	PIF	CBO	佛山				39	1. 男性	1. 未婚	3. 高中或中专	3. 3001-5000元/月	MSM	2.with man	≤1	(跳过)	Ineligibility	没有做过检测	没有做过检测	没有做过检测	没有做过检测	没有做过检测	没有做过检测	0.666667		是	否	(跳过)	0	2.72727	3.22222		Negative	Negative	2.72727	0.666667	5.4	研究组织	错误	捐款将仅用于支持其他参与者的检测	正确		3	3	3	0	0	0	0
171	PIF-community	PIF	CBO	佛山				25	1. 男性	1. 未婚	4. 本科或大专	1. ≤1500元/月	MSM	2.with man	>1	Yes	eligibility	一年内做过	一年内做过	没有做过检测	一年内做过	没有做过检测	没有做过检测	0.5		是	否	(跳过)	0	3	3		Positive	Positive	3	0.5	5	我不知道	错误	我不知道捐款将用于何处	错误		1	1	1	1	1	1	1
172	PIF-community	PIF	CBO	佛山				54	1. 男性	3. 分居或离异	3. 高中或中专	3. 3001-5000元/月	MSM	2.with man	>1	Yes	eligibility	超过一年	超过一年	超过一年	超过一年	超过一年	超过一年	0.666667		是	否	(跳过)	0	2.72727	3		Negative	Positive	2.72727	0.666667	5.6	政府和疾控中心	错误	捐款将支持政府或疾控中心的倡议	错误		3	3	3	1	1	1	1
173	PIF-community	PIF	CBO	佛山				36	1. 男性	2. 订婚或已婚	4. 本科或大专	3. 3001-5000元/月	MSM	2.with man	>1	Yes	eligibility	一年内做过	一年内做过	一年内做过	一年内做过	超过一年	超过一年	0.333333		是	否	(跳过)	0	4	5		Negative	Negative	4	0.333333	7	政府和疾控中心	错误	我不知道捐款将用于何处	错误		3	3	3	3	3	3	3
174	PIF-community	PIF	CBO	佛山				61	1. 男性	2. 订婚或已婚	2. 初中	1. ≤1500元/月	MSM	2.with man	>1	No	Ineligibility	超过一年	超过一年	超过一年	超过一年	超过一年	超过一年	0.166667		是	否	(跳过)	1	3.54545	3.66667		Negative	Negative	3.54545	0.166667	5.2	我不知道	错误	捐款将仅用于支持其他参与者的检测	正确		3	3	-3	-3	3	-3	3
175	PIF-community	PIF	CBO	佛山				24	1. 男性	1. 未婚	5. 本科以上	5. >8000元/月	MSM	2.with man	>1	No	Ineligibility	超过一年	没有做过检测	没有做过检测	没有做过检测	没有做过检测	没有做过检测	0.166667		是	否	(跳过)	0	3.63636	3		Negative	Negative	3.63636	0.166667	5.8	之前的参与者	正确	捐款将仅用于支持其他参与者的检测	正确		3	3	3	3	3	-3	-3
176	PIF-community	PIF	CBO	佛山				46	1. 男性	2. 订婚或已婚	2. 初中	3. 3001-5000元/月	MSM	3.both	>1	(跳过)	Ineligibility	一年内做过	一年内做过	没有做过检测	没有做过检测	没有做过检测	没有做过检测	0		是	否	(跳过)	0	2.90909	4.77778		Negative	Negative	2.90909	0	5.5	政府和疾控中心	错误	我没有听说过关捐款的信息	不知道		3	3	3	3	0	0	0
177	PIF-community	PIF	CBO	佛山				46	1. 男性	1. 未婚	4. 本科或大专	3. 3001-5000元/月	MSM	2.with man	>1	No	Ineligibility	一年内做过	一年内做过	一年内做过	超过一年	没有做过检测	没有做过检测	0.333333		是	否	(跳过)	1	3	3.88889		Negative	Negative	3	0.333333	6	医院或社群组织	错误	我没有听说过关捐款的信息	不知道		3	3	3	3	3	3	0
178	PIF-community	PIF	CBO	佛山				55	1. 男性	1. 未婚	1. 小学	5. >8000元/月	MSM	2.with man	≤1	No	Ineligibility	没有做过检测	没有做过检测	没有做过检测	没有做过检测	没有做过检测	没有做过检测	1.33333		是	否	(跳过)	0	4	5		Negative	Negative	4	1.33333	7	医院或社群组织	错误	捐款将支持政府或疾控中心的倡议	错误		3	3	3	3	3	3	3
179	PIF-community	PIF	CBO	佛山				33	1. 男性	2. 订婚或已婚	3. 高中或中专	2. 1500-3000元/月	Non-MSM	1.with woman	>1	No	Ineligibility	没有做过检测	没有做过检测	没有做过检测	没有做过检测	没有做过检测	没有做过检测		0	否	否		0			.	not test	not test		0	.	.	.	.	.
180	PIF-community	PIF	CBO	佛山				28	1. 男性	1. 未婚	3. 高中或中专	4. 5001-8000元/月	MSM	2.with man	≤1	Yes	Ineligibility	一年内做过	一年内做过	一年内做过	一年内做过	超过一年	超过一年	0		是	否	(跳过)	0	3	3		Negative	Positive	3	0	6.7	政府和疾控中心	错误	捐款将仅用于支持其他参与者的检测	正确		3	3	3	3	2	1	3
181	PIF-community	PIF	CBO	佛山				28	1. 男性	1. 未婚	4. 本科或大专	4. 5001-8000元/月	MSM	2.with man	>1	(跳过)	Ineligibility	一年内做过	一年内做过	一年内做过	一年内做过	没有做过检测	没有做过检测	0.666667		是	否	(跳过)	0	4	1		Positive	Positive	4	0.666667	7	政府和疾控中心	错误	捐款将支持政府或疾控中心的倡议	错误		3	3	3	3	3	3	3
182	PIF-community	PIF	CBO	佛山				57	1. 男性	2. 订婚或已婚	2. 初中	1. ≤1500元/月	MSM	2.with man	>1	Yes	eligibility	超过一年	超过一年	超过一年	超过一年	没有做过检测	没有做过检测	1.33333		是	否	(跳过)	0	4	5		Positive	Negative	4	1.33333	6.8	医院或社群组织	错误	我不知道捐款将用于何处	错误		3	3	3	3	3	3	3
183	PIF-community	PIF	CBO	佛山				25	1. 男性	1. 未婚	5. 本科以上	5. >8000元/月	MSM	2.with man	≤1	No	Ineligibility	一年内做过	超过一年	超过一年	超过一年	超过一年	超过一年	0.166667		是	否	(跳过)	0	4	5		Negative	Negative	4	0.166667	7	政府和疾控中心	错误	我没有听说过关捐款的信息	不知道		3	3	3	3	3	3	3
184	PIF-community	PIF	CBO	佛山				23	1. 男性	1. 未婚	5. 本科以上	1. ≤1500元/月	MSM	2.with man	≤1	Yes	Ineligibility	一年内做过	没有做过检测	没有做过检测	没有做过检测	没有做过检测	没有做过检测	0.666667		是	否	(跳过)	1	4	5		Negative	Negative	4	0.666667	7	政府和疾控中心	错误	捐款将支持政府或疾控中心的倡议	错误		3	3	3	3	3	3	3
185	PIF-community	PIF	CBO	佛山				43	1. 男性	3. 分居或离异	2. 初中	3. 3001-5000元/月	MSM	2.with man	≤1	No	Ineligibility	没有做过检测	没有做过检测	没有做过检测	没有做过检测	没有做过检测	没有做过检测	0.333333		是	否	(跳过)	0	2.09091	4		Negative	Negative	2.09091	0.333333	6	我不知道	错误	我不知道捐款将用于何处	错误		2	2	2	2	2	2	2
186	PIF-community	PIF	CBO	佛山				24	1. 男性	1. 未婚	4. 本科或大专	2. 1500-3000元/月	Non-MSM	1.with woman	≤1	No	Ineligibility	一年内做过	一年内做过	一年内做过	没有做过检测	没有做过检测	没有做过检测		0	是	否	(跳过)	0			3.5	Negative	Negative	3.5	0	7	医院或社群组织	错误	捐款将支持政府或疾控中心的倡议	错误		3	3	3	3	3	3	3
187	PIF-community	PIF	CBO	佛山				45	1. 男性	3. 分居或离异	2. 初中	4. 5001-8000元/月	MSM	2.with man	>1	Yes	eligibility	一年内做过	超过一年	超过一年	超过一年	超过一年	超过一年	0.166667		是	否	(跳过)	0			3	Negative	Negative	3	0.166667	7	政府和疾控中心	错误	捐款将支持政府或疾控中心的倡议	错误		3	3	3	3	3	3	3
188	PIF-community	PIF	CBO	佛山				18	1. 男性	1. 未婚	2. 初中	1. ≤1500元/月	Non-MSM	1.with woman	≤1	No	Ineligibility	没有做过检测	没有做过检测	没有做过检测	没有做过检测	没有做过检测	没有做过检测		0	是	否	(跳过)	0			2	Negative	Negative	2	0	5.2	我不知道	错误	我不知道捐款将用于何处	错误		3	3	0	3	0	0	0
189	PIF-community	PIF	CBO	佛山				56	1. 男性	2. 订婚或已婚	2. 初中	1. ≤1500元/月	MSM	2.with man	≤1	Yes	Ineligibility	一年内做过	一年内做过	一年内做过	一年内做过	没有做过检测	没有做过检测	1.33333		是	否	(跳过)	0	3.18182	4.55556		Negative	Negative	3.18182	1.33333	7	医院或社群组织	错误	捐款将支持政府或疾控中心的倡议	错误		3	3	3	3	3	3	3
190	PIF-community	PIF	CBO	佛山				58	1. 男性	1. 未婚	2. 初中	1. ≤1500元/月	MSM	2.with man	≤1	Yes	Ineligibility	一年内做过	一年内做过	一年内做过	一年内做过	没有做过检测	没有做过检测	1.33333		是	否	(跳过)	0	3.45455	4.33333		Negative	Negative	3.45455	1.33333	6	医院或社群组织	错误	捐款将支持政府或疾控中心的倡议	错误		3	2	1	2	2	2	2
191	PIF-community	PIF	CBO	佛山				30	1. 男性	1. 未婚	2. 初中	4. 5001-8000元/月	MSM	2.with man	>1	No	Ineligibility	一年内做过	一年内做过	没有做过检测	一年内做过	没有做过检测	没有做过检测	0.333333		是	否	(跳过)	0	2.54545	4.88889		Negative	Negative	2.54545	0.333333	6.4	我不知道	错误	我不知道捐款将用于何处	错误		3	3	3	3	2	2	2
192	PIF-community	PIF	CBO	佛山				34	1. 男性	1. 未婚	4. 本科或大专	3. 3001-5000元/月	MSM	3.both	≤1	Yes	Ineligibility	一年内做过	一年内做过	一年内做过	一年内做过	没有做过检测	没有做过检测	1.33333		是	否	(跳过)	0	4	4.55556		Negative	Negative	4	1.33333	6.2	政府和疾控中心	错误	捐款将支持政府或疾控中心的倡议	错误		3	3	3	3	2	1	2
193	PIF-community	PIF	CBO	佛山				52	1. 男性	2. 订婚或已婚	3. 高中或中专	4. 5001-8000元/月	MSM	2.with man	≤1	No	Ineligibility	没有做过检测	没有做过检测	没有做过检测	没有做过检测	没有做过检测	没有做过检测	0.166667		是	否	(跳过)	0	2.72727	4.55556		Negative	Negative	2.72727	0.166667	6.3	政府和疾控中心	错误	捐款将仅用于支持其他参与者的检测	正确		3	3	3	3	3	-1	0
194	PIF-community	PIF	CBO	佛山				28	1. 男性	1. 未婚	3. 高中或中专	5. >8000元/月	MSM	2.with man	≤1	Yes	Ineligibility	一年内做过	一年内做过	一年内做过	一年内做过	没有做过检测	没有做过检测	1		是	否	(跳过)	0	3.63636	4.44444		Negative	Positive	3.63636	1	5.8	政府和疾控中心	错误	捐款将支持政府或疾控中心的倡议	错误		3	3	3	3	3	-3	-3
195	PIF-community	PIF	CBO	佛山				43	1. 男性	2. 订婚或已婚	4. 本科或大专	3. 3001-5000元/月	MSM	2.with man	>1	No	Ineligibility	没有做过检测	没有做过检测	没有做过检测	没有做过检测	没有做过检测	没有做过检测	0		是	否	(跳过)	0	2.63636	5		Negative	Negative	2.63636	0	7	政府和疾控中心	错误	捐款将支持政府或疾控中心的倡议	错误		3	3	3	3	3	3	3
196	PIF-community	PIF	CBO	佛山				26	1. 男性	1. 未婚	3. 高中或中专	3. 3001-5000元/月	MSM	2.with man	>1	Yes	eligibility	没有做过检测	没有做过检测	没有做过检测	没有做过检测	没有做过检测	没有做过检测	0		是	否	(跳过)	0	2.90909	4.11111		Negative	Negative	2.90909	0	6	我不知道	错误	我没有听说过关捐款的信息	不知道		3	3	1	2	1	2	2
197	PIF-community	PIF	CBO	佛山	2024-05-22 14:54:39	2024-05-22 14:54:39	1	34	1. 男性	1. 未婚	2. 初中	3. 3001-5000元/月	MSM	2.with man	≤1	(跳过)	Ineligibility	一年内做过	没有做过检测	没有做过检测	没有做过检测	没有做过检测	没有做过检测	0.333333		是	是	5	1	3	4.33333		Negative	Negative	3	0.333333	6.4	我不知道	错误	我不知道捐款将用于何处	错误		3	3	3	3	3	0	0
198	PIF-community	PIF	CBO	佛山				32	1. 男性	1. 未婚	4. 本科或大专	4. 5001-8000元/月	MSM	2.with man	≤1	No	Ineligibility	一年内做过	一年内做过	一年内做过	一年内做过	没有做过检测	没有做过检测	0.166667		是	否	(跳过)	0	1.90909	3.55556		Negative	Negative	1.90909	0.166667	4.9	政府和疾控中心	错误	捐款将支持政府或疾控中心的倡议	错误		3	3	0	1	0	0	2
199	PIF-community	PIF	CBO	佛山				54	1. 男性	2. 订婚或已婚	2. 初中	4. 5001-8000元/月	MSM	2.with man	>1	Yes	eligibility	超过一年	超过一年	超过一年	超过一年	没有做过检测	没有做过检测	1		是	否	(跳过)	0	3.27273	3.88889		Negative	Positive	3.27273	1	6.2	医院或社群组织	错误	捐款将支持政府或疾控中心的倡议	错误		3	3	2	2	3	1	2
200	PIF-community	PIF	CBO	佛山				26	1. 男性	1. 未婚	5. 本科以上	5. >8000元/月	MSM	2.with man	≤1	No	Ineligibility	超过一年	超过一年	超过一年	超过一年	没有做过检测	没有做过检测	0.166667		是	否	(跳过)	0	2.63636	4.11111		Negative	Negative	2.63636	0.166667	4.3	政府和疾控中心	错误	捐款将支持政府或疾控中心的倡议	错误		2	3	0	-3	0	0	0
201	PIF-community	PIF	hospital	惠州				37	1. 男性	2. 订婚或已婚	2. 初中	4. 5001-8000元/月	Non-MSM	1.with woman	≤1	Yes	Ineligibility	超过一年	超过一年	超过一年	超过一年	超过一年	超过一年		0	是	否	(跳过)	0			3	Negative	Negative	3	0	5.1	研究组织	错误	捐款将仅用于支持其他参与者的检测	正确		2	2	2	2	-3	-1	1
202	PIF-community	PIF	hospital	惠州				58	1. 男性	4. 丧偶	2. 初中	1. ≤1500元/月	Non-MSM	1.with woman	>1	Yes	eligibility	超过一年	超过一年	超过一年	超过一年	超过一年	超过一年		0	是	否	(跳过)	0			2.25	Negative	Negative	2.25	0	5.2	之前的参与者	正确	捐款将仅用于支持其他参与者的检测	正确		3	3	3	3	0	0	0
203	PIF-community	PIF	hospital	惠州	2023-11-20 10:30:31	2023-11-20 10:30:31	1	21	1. 男性	1. 未婚	2. 初中	2. 1500-3000元/月	Non-MSM	1.with woman	>1	No	Ineligibility	没有做过检测	没有做过检测	没有做过检测	没有做过检测	没有做过检测	没有做过检测		0	是	是	50	0			2.5	Negative	Negative	2.5	0	7	医院或社群组织	错误	捐款将支持政府或疾控中心的倡议	错误		3	3	3	3	3	3	3
204	PIF-community	PIF	hospital	惠州				24	1. 男性	1. 未婚	5. 本科以上	3. 3001-5000元/月	Non-MSM	1.with woman	>1	No	Ineligibility	一年内做过	一年内做过	没有做过检测	一年内做过	没有做过检测	没有做过检测		0.666667	是	否	(跳过)	0			3	Negative	Negative	3	0.666667	4.6	医院或社群组织	错误	捐款将仅用于支持其他参与者的检测	正确		1	2	2	1	0	0	0
205	PIF-community	PIF	hospital	惠州				49	1. 男性	2. 订婚或已婚	1. 小学	3. 3001-5000元/月	Non-MSM	1.with woman	>1	Yes	eligibility	一年内做过	一年内做过	没有做过检测	超过一年	没有做过检测	没有做过检测		0	是	否	(跳过)	0			2.25	Negative	Negative	2.25	0	5.8	之前的参与者	正确	捐款将仅用于支持其他参与者的检测	正确		3	3	3	3	3	-3	-3
206	PIF-community	PIF	hospital	惠州	2023-12-13 10:05:10	2023-12-13 10:05:10	3	31	1. 男性	1. 未婚	2. 初中	4. 5001-8000元/月	Non-MSM	1.with woman	>1	Yes	eligibility	没有做过检测	没有做过检测	没有做过检测	没有做过检测	没有做过检测	超过一年		0	是	是	50	0			3.25	Negative	Negative	3.25	0	7	研究组织	错误	捐款将仅用于支持其他参与者的检测	正确		3	3	3	3	3	3	3
207	PIF-community	PIF	hospital	惠州	2023-12-15 10:53:22	2023-12-15 10:53:22	5	37	2. 女性	2. 订婚或已婚	3. 高中或中专	4. 5001-8000元/月	Non-MSM	1.with woman	>1	Yes	eligibility	没有做过检测	没有做过检测	没有做过检测	没有做过检测	没有做过检测	没有做过检测		0	是	是	50	1	3.3	3.88889		Negative	Negative	3.3	0	6	我不知道	错误	捐款将支持政府或疾控中心的倡议	错误		2	2	2	2	2	2	2
208	PIF-community	PIF	hospital	惠州				30	1. 男性	2. 订婚或已婚	4. 本科或大专	3. 3001-5000元/月	Non-MSM	1.with woman	≤1	No	Ineligibility	没有做过检测	没有做过检测	没有做过检测	一年内做过	没有做过检测	没有做过检测		1.33333	是	否	(跳过)	1			4	Negative	Negative	4	1.33333	7	医院或社群组织	错误	捐款将支持政府或疾控中心的倡议	错误		3	3	3	3	3	3	3
209	PIF-community	PIF	hospital	惠州				31	1. 男性	2. 订婚或已婚	3. 高中或中专	2. 1500-3000元/月	Non-MSM	1.with woman	>1	No	Ineligibility	没有做过检测	没有做过检测	没有做过检测	没有做过检测	没有做过检测	没有做过检测		0	是	否	(跳过)	0			2.25	Negative	Negative	2.25	0	5.8	研究组织	错误	捐款将仅用于支持其他参与者的检测	正确		3	2	2	2	1	1	1
210	PIF-community	PIF	hospital	惠州				51	1. 男性	2. 订婚或已婚	1. 小学	1. ≤1500元/月	Non-MSM	1.with woman	>1	No	Ineligibility	超过一年	超过一年	没有做过检测	超过一年	没有做过检测	没有做过检测		0	是	否	(跳过)	0			2.5	Negative	Negative	2.5	0	4.9	之前的参与者	正确	捐款将仅用于支持其他参与者的检测	正确		3	3	3	0	0	0	0
211	PIF-community	PIF	hospital	惠州				46	1. 男性	2. 订婚或已婚	1. 小学	2. 1500-3000元/月	Non-MSM	1.with woman	>1	Yes	eligibility	没有做过检测	没有做过检测	没有做过检测	没有做过检测	没有做过检测	没有做过检测		0	是	否	(跳过)	0			4	Negative	Negative	4	0	5	之前的参与者	正确	捐款将仅用于支持其他参与者的检测	正确		3	3	3	3	3	-1	-1
212	PIF-community	PIF	hospital	惠州				50	1. 男性	2. 订婚或已婚	4. 本科或大专	2. 1500-3000元/月	MSM	3.both	>1	No	Ineligibility	一年内做过	一年内做过	没有做过检测	没有做过检测	没有做过检测	没有做过检测	0.166667		是	否	(跳过)	0	2.63636	5		Negative	Negative	2.63636	0.166667	6.4	研究组织	错误	捐款将支持政府或疾控中心的倡议	错误		3	3	3	3	3	-3	3
213	PIF-community	PIF	hospital	惠州				42	1. 男性	2. 订婚或已婚	2. 初中	3. 3001-5000元/月	Non-MSM	1.with woman	>1	Yes	eligibility	一年内做过	一年内做过	一年内做过	一年内做过	没有做过检测	没有做过检测		0	是	否	(跳过)	0			2	Negative	Negative	2	0	4.9	之前的参与者	正确	捐款将仅用于支持其他参与者的检测	正确		3	3	3	0	0	0	0
214	PIF-community	PIF	hospital	惠州				53	1. 男性	2. 订婚或已婚	2. 初中	3. 3001-5000元/月	Non-MSM	1.with woman	>1	Yes	eligibility	没有做过检测	没有做过检测	没有做过检测	没有做过检测	没有做过检测	没有做过检测		0	是	否	(跳过)	0			1.25	Negative	Negative	1.25	0	4.6	之前的参与者	正确	捐款将仅用于支持其他参与者的检测	正确		3	3	0	0	0	0	0
215	PIF-community	PIF	hospital	惠州				53	1. 男性	2. 订婚或已婚	2. 初中	3. 3001-5000元/月	Non-MSM	1.with woman	≤1	Yes	Ineligibility	没有做过检测	没有做过检测	没有做过检测	一年内做过	没有做过检测	没有做过检测		0	是	否	(跳过)	0			1.75	Negative	Negative	1.75	0	4.6	之前的参与者	正确	捐款将仅用于支持其他参与者的检测	正确		3	3	0	0	0	0	0
216	PIF-community	PIF	hospital	惠州				39	1. 男性	2. 订婚或已婚	1. 小学	3. 3001-5000元/月	Non-MSM	1.with woman	≤1	Yes	Ineligibility	没有做过检测	没有做过检测	没有做过检测	没有做过检测	没有做过检测	没有做过检测		0	是	否	(跳过)	0			2.5	Negative	Negative	2.5	0	4	政府和疾控中心	错误	捐款将支持政府或疾控中心的倡议	错误		0	0	0	0	0	0	0
217	PIF-community	PIF	hospital	惠州				34	1. 男性	2. 订婚或已婚	2. 初中	3. 3001-5000元/月	Non-MSM	1.with woman	≤1	Yes	Ineligibility	超过一年	超过一年	超过一年	一年内做过	超过一年	超过一年		0	是	否	(跳过)	0			4	Negative	Negative	4	0	7	研究组织	错误	捐款将仅用于支持其他参与者的检测	正确		3	3	3	3	3	3	3
218	PIF-community	PIF	hospital	惠州				68	2. 女性	2. 订婚或已婚	2. 初中	1. ≤1500元/月	Non-MSM	1.with woman	≤1	Yes	Ineligibility	没有做过检测	没有做过检测	没有做过检测	没有做过检测	没有做过检测	没有做过检测		0	是	否	(跳过)	0			4	Negative	Negative	4	0	7	医院或社群组织	错误	捐款将仅用于支持其他参与者的检测	正确		3	3	3	3	3	3	3
219	PIF-community	PIF	hospital	惠州				40	1. 男性	2. 订婚或已婚	2. 初中	5. >8000元/月	Non-MSM	1.with woman	>1	Yes	eligibility	超过一年	超过一年	超过一年	超过一年	超过一年	超过一年		0	是	否	(跳过)	1			3.25	Negative	Negative	3.25	0	7	之前的参与者	正确	捐款将仅用于支持其他参与者的检测	正确		3	3	3	3	3	3	3
220	PIF-community	PIF	hospital	惠州				48	1. 男性	2. 订婚或已婚	4. 本科或大专	4. 5001-8000元/月	Non-MSM	1.with woman	≤1	Yes	Ineligibility	没有做过检测	超过一年	超过一年	超过一年	没有做过检测	没有做过检测		0	是	否	(跳过)	0			2.5	Negative	Negative	2.5	0	6.1	之前的参与者	正确	捐款将仅用于支持其他参与者的检测	正确		3	3	3	-1	-2	3	3
221	PIF-community	PIF	hospital	惠州				50	1. 男性	2. 订婚或已婚	2. 初中	2. 1500-3000元/月	Non-MSM	1.with woman	>1	No	Ineligibility	没有做过检测	没有做过检测	没有做过检测	没有做过检测	没有做过检测	没有做过检测		0	是	否	(跳过)	1			3.25	Negative	Negative	3.25	0	7	之前的参与者	正确	捐款将仅用于支持其他参与者的检测	正确		3	3	3	3	3	3	3
222	PIF-community	PIF	hospital	惠州				52	1. 男性	2. 订婚或已婚	4. 本科或大专	5. >8000元/月	Non-MSM	1.with woman	>1	Yes	eligibility	没有做过检测	没有做过检测	没有做过检测	没有做过检测	没有做过检测	没有做过检测		0	是	否	(跳过)	1			3.25	Negative	Negative	3.25	0	5.8	之前的参与者	正确	捐款将仅用于支持其他参与者的检测	正确		3	3	3	0	0	0	0
223	PIF-community	PIF	hospital	惠州				33	1. 男性	2. 订婚或已婚	4. 本科或大专	4. 5001-8000元/月	Non-MSM	1.with woman	≤1	Yes	Ineligibility	没有做过检测	没有做过检测	没有做过检测	没有做过检测	没有做过检测	没有做过检测		0	是	否	(跳过)	1			3	Negative	Negative	3	0	6	之前的参与者	正确	捐款将仅用于支持其他参与者的检测	正确		3	3	3	2	0	0	0
224	PIF-community	PIF	hospital	惠州				48	1. 男性	2. 订婚或已婚	3. 高中或中专	4. 5001-8000元/月	Non-MSM	1.with woman	≤1	Yes	Ineligibility	没有做过检测	没有做过检测	没有做过检测	没有做过检测	没有做过检测	没有做过检测		0	是	否	(跳过)	1			3.25	Negative	Negative	3.25	0	4.6	之前的参与者	正确	捐款将仅用于支持其他参与者的检测	正确		3	3	3	-3	-3	-3	-3
225	PIF-community	PIF	hospital	惠州				23	2. 女性	1. 未婚	3. 高中或中专	4. 5001-8000元/月	Non-MSM	1.with woman	>1	Yes	eligibility	没有做过检测	没有做过检测	没有做过检测	没有做过检测	没有做过检测	没有做过检测		1	是	否	(跳过)	0			2	Negative	Negative	2	1	4.9	之前的参与者	正确	捐款将仅用于支持其他参与者的检测	正确		3	3	3	0	0	0	0
226	PIF-community	PIF	hospital	惠州				22	1. 男性	1. 未婚	4. 本科或大专	2. 1500-3000元/月	Non-MSM	1.with woman	≤1	No	Ineligibility	一年内做过	一年内做过	一年内做过	一年内做过	没有做过检测	没有做过检测		0.666667	是	否	(跳过)	1			1	Negative	Negative	1	0.666667	5.5	之前的参与者	正确	捐款将仅用于支持其他参与者的检测	正确		3	3	3	3	3	0	0
227	PIF-community	PIF	hospital	惠州				27	1. 男性	1. 未婚	3. 高中或中专	4. 5001-8000元/月	Non-MSM	1.with woman	>1	Yes	eligibility	没有做过检测	没有做过检测	没有做过检测	没有做过检测	没有做过检测	没有做过检测		0	是	否	(跳过)	0			1.25	Negative	Negative	1.25	0	7	之前的参与者	正确	捐款将仅用于支持其他参与者的检测	正确		3	3	3	3	3	3	3
228	PIF-community	PIF	hospital	惠州				25	1. 男性	1. 未婚	4. 本科或大专	2. 1500-3000元/月	Non-MSM	1.with woman	≤1	Yes	Ineligibility	没有做过检测	没有做过检测	没有做过检测	没有做过检测	没有做过检测	没有做过检测		0.666667	是	否	(跳过)	1			3.25	Negative	Negative	3.25	0.666667	7	政府和疾控中心	错误	捐款将支持政府或疾控中心的倡议	错误		3	3	3	3	3	3	3
229	PIF-community	PIF	hospital	惠州				27	1. 男性	1. 未婚	4. 本科或大专	2. 1500-3000元/月	Non-MSM	1.with woman	≤1	No	Ineligibility	没有做过检测	没有做过检测	没有做过检测	没有做过检测	没有做过检测	没有做过检测		0.666667	是	否	(跳过)	0			1	Negative	Negative	1	0.666667	4.9	之前的参与者	正确	捐款将仅用于支持其他参与者的检测	正确		3	3	3	0	0	0	0
230	PIF-community	PIF	hospital	惠州				34	1. 男性	2. 订婚或已婚	4. 本科或大专	3. 3001-5000元/月	Non-MSM	1.with woman	>1	No	Ineligibility	没有做过检测	没有做过检测	没有做过检测	没有做过检测	没有做过检测	没有做过检测		0	是	否	(跳过)	0			1	Negative	Negative	1	0	7	之前的参与者	正确	捐款将仅用于支持其他参与者的检测	正确		3	3	3	3	3	3	3
231	PIF-community	PIF	hospital	惠州				52	1. 男性	2. 订婚或已婚	3. 高中或中专	3. 3001-5000元/月	Non-MSM	1.with woman	>1	Yes	eligibility	没有做过检测	没有做过检测	没有做过检测	超过一年	没有做过检测	没有做过检测		0	是	否	(跳过)	1			4	Negative	Negative	4	0	5.2	之前的参与者	正确	捐款将仅用于支持其他参与者的检测	正确		3	3	3	3	-3	-3	-3
232	PIF-community	PIF	hospital	惠州				70	2. 女性	2. 订婚或已婚	3. 高中或中专	3. 3001-5000元/月	Non-MSM	1.with woman	≤1	Yes	Ineligibility	没有做过检测	没有做过检测	没有做过检测	没有做过检测	没有做过检测	没有做过检测		0	是	否	(跳过)	0			3.25	Negative	Negative	3.25	0	7	医院或社群组织	错误	捐款将支持政府或疾控中心的倡议	错误		3	3	3	3	3	3	3
233	PIF-community	PIF	hospital	惠州				51	1. 男性	2. 订婚或已婚	3. 高中或中专	5. >8000元/月	Non-MSM	1.with woman	>1	Yes	eligibility	没有做过检测	没有做过检测	没有做过检测	一年内做过	没有做过检测	没有做过检测		0	是	否	(跳过)	1			3.25	Negative	Negative	3.25	0	5.2	之前的参与者	正确	捐款将仅用于支持其他参与者的检测	正确		3	3	3	3	-3	-3	-3
234	PIF-community	PIF	hospital	惠州				54	1. 男性	2. 订婚或已婚	3. 高中或中专	3. 3001-5000元/月	Non-MSM	1.with woman	>1	No	Ineligibility	没有做过检测	没有做过检测	没有做过检测	没有做过检测	没有做过检测	没有做过检测		0	是	否	(跳过)	0			1	Negative	Negative	1	0	7	之前的参与者	正确	捐款将仅用于支持其他参与者的检测	正确		3	3	3	3	3	3	3
235	PIF-community	PIF	hospital	惠州				22	1. 男性	1. 未婚	3. 高中或中专	3. 3001-5000元/月	Non-MSM	1.with woman	>1	No	Ineligibility	没有做过检测	没有做过检测	没有做过检测	没有做过检测	没有做过检测	没有做过检测		0	是	否	(跳过)	0			1	Negative	Negative	1	0	4.9	之前的参与者	正确	捐款将仅用于支持其他参与者的检测	正确		3	3	3	0	0	0	0
236	PIF-community	PIF	hospital	惠州				40	1. 男性	2. 订婚或已婚	3. 高中或中专	3. 3001-5000元/月	Non-MSM	1.with woman	>1	Yes	eligibility	没有做过检测	没有做过检测	没有做过检测	没有做过检测	没有做过检测	没有做过检测		0	是	否	(跳过)	0			2	Negative	Negative	2	0	6	政府和疾控中心	错误	捐款将仅用于支持其他参与者的检测	正确		2	2	2	2	2	2	2
237	PIF-community	PIF	hospital	惠州				50	1. 男性	2. 订婚或已婚	3. 高中或中专	3. 3001-5000元/月	Non-MSM	1.with woman	>1	No	Ineligibility	没有做过检测	没有做过检测	没有做过检测	没有做过检测	没有做过检测	没有做过检测		0	是	否	(跳过)	0			1.5	Negative	Negative	1.5	0	4.9	之前的参与者	正确	捐款将仅用于支持其他参与者的检测	正确		3	3	3	0	0	0	0
238	PIF-community	PIF	hospital	惠州				33	1. 男性	2. 订婚或已婚	2. 初中	3. 3001-5000元/月	Non-MSM	1.with woman	>1	Yes	eligibility	没有做过检测	一年内做过	没有做过检测	一年内做过	没有做过检测	没有做过检测		0	是	否	(跳过)	1			3.25	Negative	Negative	3.25	0	5.2	之前的参与者	正确	捐款将仅用于支持其他参与者的检测	正确		3	3	3	3	-3	-3	-3
239	PIF-community	PIF	hospital	惠州				27	1. 男性	1. 未婚	4. 本科或大专	1. ≤1500元/月	Non-MSM	1.with woman	>1	No	Ineligibility	没有做过检测	没有做过检测	没有做过检测	没有做过检测	没有做过检测	没有做过检测		0	是	否	(跳过)	0			2.25	Negative	Negative	2.25	0	4.8	政府和疾控中心	错误	我不知道捐款将用于何处	错误		2	2	2	2	0	0	0
240	PIF-community	PIF	hospital	惠州				60	1. 男性	2. 订婚或已婚	2. 初中	3. 3001-5000元/月	Non-MSM	1.with woman	>1	Yes	eligibility	没有做过检测	没有做过检测	没有做过检测	没有做过检测	没有做过检测	没有做过检测		0	是	否	(跳过)	1			3.25	Negative	Negative	3.25	0	5	之前的参与者	正确	捐款将仅用于支持其他参与者的检测	正确		3	3	3	-1	-1	-3	-3
241	PIF-community	PIF	hospital	惠州				33	1. 男性	2. 订婚或已婚	4. 本科或大专	4. 5001-8000元/月	Non-MSM	1.with woman	>1	Yes	eligibility	没有做过检测	没有做过检测	没有做过检测	没有做过检测	没有做过检测	超过一年		1.33333	是	否	(跳过)	0			1	Negative	Negative	1	1.33333	4.6	之前的参与者	正确	捐款将仅用于支持其他参与者的检测	正确		3	3	0	0	0	0	0
242	PIF-community	PIF	hospital	惠州				65	1. 男性	2. 订婚或已婚	3. 高中或中专	1. ≤1500元/月	Non-MSM	1.with woman	≤1	Yes	Ineligibility	没有做过检测	没有做过检测	没有做过检测	一年内做过	没有做过检测	没有做过检测		0	是	否	(跳过)	0			3.25	Negative	Negative	3.25	0	5.8	医院或社群组织	错误	我没有听说过关捐款的信息	不知道		3	3	3	3	-3	-3	3
243	PIF-community	PIF	hospital	惠州				27	1. 男性	1. 未婚	4. 本科或大专	3. 3001-5000元/月	Non-MSM	1.with woman	≤1	No	Ineligibility	超过一年	超过一年	超过一年	超过一年	超过一年	超过一年		0	是	否	(跳过)	0			3	Negative	Negative	3	0	4.9	之前的参与者	正确	捐款将仅用于支持其他参与者的检测	正确		3	3	3	0	0	0	0
244	PIF-community	PIF	hospital	惠州				66	1. 男性	2. 订婚或已婚	1. 小学	2. 1500-3000元/月	Non-MSM	1.with woman	≤1	Yes	Ineligibility	没有做过检测	没有做过检测	没有做过检测	没有做过检测	没有做过检测	没有做过检测		0	是	否	(跳过)	0			4	Negative	Negative	4	0	7	政府和疾控中心	错误	捐款将支持政府或疾控中心的倡议	错误		3	3	3	3	3	3	3
245	PIF-community	PIF	hospital	惠州				22	1. 男性	1. 未婚	4. 本科或大专	2. 1500-3000元/月	Non-MSM	1.with woman	≤1	No	Ineligibility	没有做过检测	没有做过检测	没有做过检测	没有做过检测	没有做过检测	没有做过检测		0	是	否	(跳过)	0			2.5	Negative	Negative	2.5	0	5	政府和疾控中心	错误	我不知道捐款将用于何处	错误		2	2	2	2	0	0	2
246	PIF-community	PIF	hospital	惠州				23	1. 男性	1. 未婚	4. 本科或大专	3. 3001-5000元/月	Non-MSM	1.with woman	>1	Yes	eligibility	没有做过检测	没有做过检测	没有做过检测	没有做过检测	没有做过检测	没有做过检测		0	是	否	(跳过)	1			3.25	Negative	Negative	3.25	0	7	政府和疾控中心	错误	捐款将支持政府或疾控中心的倡议	错误		3	3	3	3	3	3	3
247	PIF-community	PIF	hospital	惠州				24	1. 男性	1. 未婚	4. 本科或大专	2. 1500-3000元/月	Non-MSM	1.with woman	>1	No	Ineligibility	没有做过检测	没有做过检测	没有做过检测	一年内做过	没有做过检测	没有做过检测		0.666667	是	否	(跳过)	0			3.5	Negative	Negative	3.5	0.666667	5.5	政府和疾控中心	错误	捐款将支持政府或疾控中心的倡议	错误		3	3	3	3	3	0	0
248	PIF-community	PIF	hospital	惠州				18	1. 男性	1. 未婚	3. 高中或中专	1. ≤1500元/月	Non-MSM	1.with woman	≤1	Yes	Ineligibility	没有做过检测	没有做过检测	没有做过检测	没有做过检测	没有做过检测	没有做过检测		0.666667	是	否	(跳过)	1			3.25	Negative	Negative	3.25	0.666667	4.6	之前的参与者	正确	捐款将仅用于支持其他参与者的检测	正确		3	3	3	-3	-3	-3	-3
249	PIF-community	PIF	hospital	惠州				65	1. 男性	2. 订婚或已婚	2. 初中	1. ≤1500元/月	Non-MSM	1.with woman	≤1	Yes	Ineligibility	没有做过检测	没有做过检测	没有做过检测	没有做过检测	没有做过检测	没有做过检测		0	是	否	(跳过)	0			4	Negative	Negative	4	0	7	医院或社群组织	错误	捐款将支持政府或疾控中心的倡议	错误		3	3	3	3	3	3	3
250	PIF-community	PIF	hospital	惠州				53	1. 男性	2. 订婚或已婚	2. 初中	3. 3001-5000元/月	Non-MSM	1.with woman	>1	Yes	eligibility	没有做过检测	没有做过检测	没有做过检测	没有做过检测	没有做过检测	没有做过检测		0	是	否	(跳过)	1			3.25	Negative	Negative	3.25	0	4.6	之前的参与者	正确	捐款将仅用于支持其他参与者的检测	正确		3	3	3	-3	-3	-3	-3
251	PIF-community	PIF	hospital	惠州				27	2. 女性	2. 订婚或已婚	3. 高中或中专	3. 3001-5000元/月	Non-MSM	1.with woman	≤1	Yes	Ineligibility	没有做过检测	没有做过检测	没有做过检测	没有做过检测	没有做过检测	没有做过检测		0	是	否	(跳过)	0			3.25	Negative	Negative	3.25	0	7	政府和疾控中心	错误	捐款将支持政府或疾控中心的倡议	错误		3	3	3	3	3	3	3
252	PIF-community	PIF	hospital	惠州				53	1. 男性	2. 订婚或已婚	3. 高中或中专	3. 3001-5000元/月	Non-MSM	1.with woman	>1	Yes	eligibility	没有做过检测	没有做过检测	没有做过检测	没有做过检测	没有做过检测	没有做过检测		0	是	否	(跳过)	1			3.25	Negative	Negative	3.25	0	4.6	之前的参与者	正确	捐款将仅用于支持其他参与者的检测	正确		3	3	3	-3	-3	-3	-3
253	PIF-community	PIF	hospital	惠州				51	1. 男性	2. 订婚或已婚	2. 初中	3. 3001-5000元/月	Non-MSM	1.with woman	≤1	No	Ineligibility	没有做过检测	没有做过检测	没有做过检测	没有做过检测	没有做过检测	没有做过检测		0	是	否	(跳过)	0			2	Negative	Negative	2	0	4.9	之前的参与者	正确	捐款将仅用于支持其他参与者的检测	正确		3	3	3	0	0	0	0
254	PIF-community	PIF	hospital	惠州				27	1. 男性	1. 未婚	4. 本科或大专	3. 3001-5000元/月	Non-MSM	1.with woman	≤1	No	Ineligibility	没有做过检测	没有做过检测	没有做过检测	超过一年	没有做过检测	没有做过检测		0	是	否	(跳过)	0			3.75	Negative	Negative	3.75	0	7	我不知道	错误	我不知道捐款将用于何处	错误		3	3	3	3	3	3	3
255	PIF-community	PIF	hospital	惠州				55	1. 男性	2. 订婚或已婚	3. 高中或中专	3. 3001-5000元/月	Non-MSM	1.with woman	>1	Yes	eligibility	没有做过检测	没有做过检测	没有做过检测	没有做过检测	没有做过检测	没有做过检测		0	是	否	(跳过)	1			3.25	Negative	Negative	3.25	0	4.6	之前的参与者	正确	捐款将仅用于支持其他参与者的检测	正确		3	3	3	-3	-3	-3	-3
256	PIF-community	PIF	hospital	惠州				35	1. 男性	1. 未婚	4. 本科或大专	4. 5001-8000元/月	Non-MSM	1.with woman	≤1	Yes	Ineligibility	没有做过检测	没有做过检测	没有做过检测	没有做过检测	没有做过检测	没有做过检测		0	是	否	(跳过)	0			4	Negative	Negative	4	0	7	我不知道	错误	我不知道捐款将用于何处	错误		3	3	3	3	3	3	3
257	PIF-community	PIF	hospital	惠州				35	1. 男性	2. 订婚或已婚	3. 高中或中专	2. 1500-3000元/月	Non-MSM	1.with woman	>1	No	Ineligibility	没有做过检测	没有做过检测	没有做过检测	没有做过检测	没有做过检测	没有做过检测		1.33333	是	否	(跳过)	1	4.4	5		Negative	Negative	4.4	1.33333	7	我不知道	错误	我不知道捐款将用于何处	错误		3	3	3	3	3	3	3
258	PIF-community	PIF	hospital	惠州				44	1. 男性	2. 订婚或已婚	3. 高中或中专	3. 3001-5000元/月	Non-MSM	1.with woman	>1	Yes	eligibility	没有做过检测	没有做过检测	没有做过检测	没有做过检测	没有做过检测	没有做过检测		1.33333	是	否	(跳过)	0			4	Negative	Negative	4	1.33333	7	政府和疾控中心	错误	捐款将支持政府或疾控中心的倡议	错误		3	3	3	3	3	3	3
259	PIF-community	PIF	hospital	惠州				66	1. 男性	2. 订婚或已婚	2. 初中	2. 1500-3000元/月	Non-MSM	1.with woman	>1	Yes	eligibility	没有做过检测	没有做过检测	没有做过检测	没有做过检测	没有做过检测	没有做过检测		0	是	否	(跳过)	1			3.25	Negative	Negative	3.25	0	4.6	之前的参与者	正确	捐款将仅用于支持其他参与者的检测	正确		3	3	3	-3	-3	-3	-3
260	PIF-community	PIF	hospital	惠州				53	1. 男性	2. 订婚或已婚	2. 初中	3. 3001-5000元/月	Non-MSM	1.with woman	>1	Yes	eligibility	没有做过检测	没有做过检测	没有做过检测	没有做过检测	没有做过检测	没有做过检测		0	是	否	(跳过)	0			2.5	Negative	Negative	2.5	0	4.6	之前的参与者	正确	捐款将仅用于支持其他参与者的检测	正确		3	3	0	0	0	0	0
261	PIF-community	PIF	hospital	惠州				49	1. 男性	2. 订婚或已婚	4. 本科或大专	5. >8000元/月	Non-MSM	1.with woman	>1	Yes	eligibility	没有做过检测	没有做过检测	没有做过检测	一年内做过	没有做过检测	没有做过检测		0	是	否	(跳过)	1			3.25	Negative	Negative	3.25	0	4.6	之前的参与者	正确	捐款将仅用于支持其他参与者的检测	正确		3	3	3	3	-3	-3	-3
262	PIF-community	PIF	hospital	惠州				41	1. 男性	2. 订婚或已婚	4. 本科或大专	5. >8000元/月	Non-MSM	1.with woman	>1	Yes	eligibility	没有做过检测	没有做过检测	没有做过检测	没有做过检测	没有做过检测	没有做过检测		0	是	否	(跳过)	0			2.5	Negative	Negative	2.5	0	4.6	之前的参与者	正确	捐款将仅用于支持其他参与者的检测	正确		3	3	0	0	0	0	0
263	PIF-community	PIF	hospital	惠州				49	1. 男性	2. 订婚或已婚	2. 初中	3. 3001-5000元/月	Non-MSM	1.with woman	>1	Yes	eligibility	没有做过检测	没有做过检测	没有做过检测	没有做过检测	没有做过检测	没有做过检测		0	是	否	(跳过)	0			2	Negative	Negative	2	0	5.2	之前的参与者	正确	捐款将仅用于支持其他参与者的检测	正确		3	3	3	3	0	0	0
264	PIF-community	PIF	hospital	惠州				57	1. 男性	2. 订婚或已婚	1. 小学	3. 3001-5000元/月	Non-MSM	1.with woman	>1	Yes	eligibility	没有做过检测	没有做过检测	没有做过检测	没有做过检测	没有做过检测	没有做过检测		0	是	否	(跳过)	0			2.25	Invalid sample	Invalid sample	2.25	0	4.9	之前的参与者	正确	捐款将仅用于支持其他参与者的检测	正确		3	3	3	0	0	0	0
265	PIF-community	PIF	hospital	惠州				40	2. 女性	2. 订婚或已婚	4. 本科或大专	3. 3001-5000元/月	Non-MSM	1.with woman	>1	No	Ineligibility	没有做过检测	没有做过检测	没有做过检测	没有做过检测	没有做过检测	没有做过检测		0.666667	是	否	(跳过)	0			2.5	Negative	Negative	2.5	0.666667	4.9	医院或社群组织	错误	我不知道捐款将用于何处	错误		3	1	1	1	-1	-1	-1
266	PIF-community	PIF	hospital	惠州				57	1. 男性	2. 订婚或已婚	1. 小学	3. 3001-5000元/月	Non-MSM	1.with woman	>1	Yes	eligibility	没有做过检测	没有做过检测	没有做过检测	没有做过检测	没有做过检测	没有做过检测		0	是	否	(跳过)	0			2.25	Negative	Negative	2.25	0	4.9	之前的参与者	正确	捐款将仅用于支持其他参与者的检测	正确		3	3	3	0	0	0	0
267	PIF-community	PIF	hospital	惠州				57	1. 男性	2. 订婚或已婚	3. 高中或中专	3. 3001-5000元/月	Non-MSM	1.with woman	>1	Yes	eligibility	没有做过检测	没有做过检测	没有做过检测	没有做过检测	没有做过检测	没有做过检测		0	是	否	(跳过)	1			3.25	Negative	Negative	3.25	0	4.6	之前的参与者	正确	捐款将仅用于支持其他参与者的检测	正确		3	3	3	-3	-3	-3	-3
268	PIF-community	PIF	hospital	惠州				62	1. 男性	2. 订婚或已婚	3. 高中或中专	2. 1500-3000元/月	Non-MSM	1.with woman	≤1	Yes	Ineligibility	没有做过检测	没有做过检测	没有做过检测	没有做过检测	没有做过检测	没有做过检测		0	是	否	(跳过)	0			2.25	Negative	Negative	2.25	0	4.9	之前的参与者	正确	捐款将仅用于支持其他参与者的检测	正确		3	3	3	0	0	0	0
269	PIF-community	PIF	hospital	惠州				38	2. 女性	2. 订婚或已婚	3. 高中或中专	3. 3001-5000元/月	Non-MSM	1.with woman	>1	Yes	eligibility	没有做过检测	没有做过检测	没有做过检测	没有做过检测	没有做过检测	没有做过检测		0	是	否	(跳过)	0			4	Negative	Negative	4	0	6.2	政府和疾控中心	错误	捐款将支持政府或疾控中心的倡议	错误		2	2	2	2	2	2	2
270	PIF-community	PIF	hospital	惠州				30	1. 男性	2. 订婚或已婚	3. 高中或中专	5. >8000元/月	Non-MSM	1.with woman	>1	Yes	eligibility	没有做过检测	没有做过检测	没有做过检测	没有做过检测	没有做过检测	没有做过检测		0	是	否	(跳过)	0			4	Negative	Negative	4	0	7	政府和疾控中心	错误	捐款将支持政府或疾控中心的倡议	错误		3	3	3	3	3	3	3
271	PIF-community	PIF	hospital	惠州				61	2. 女性	2. 订婚或已婚	1. 小学	1. ≤1500元/月	Non-MSM	1.with woman	≤1	Yes	Ineligibility	没有做过检测	没有做过检测	没有做过检测	没有做过检测	没有做过检测	没有做过检测		0	是	否	(跳过)	0			4	Negative	Negative	4	0	7	政府和疾控中心	错误	捐款将支持政府或疾控中心的倡议	错误		3	3	3	3	3	3	3
272	PIF-community	PIF	hospital	惠州				70	1. 男性	2. 订婚或已婚	3. 高中或中专	2. 1500-3000元/月	Non-MSM	1.with woman	>1	Yes	eligibility	没有做过检测	没有做过检测	没有做过检测	没有做过检测	没有做过检测	没有做过检测		0	是	否	(跳过)	0			4	Negative	Negative	4	0	7	政府和疾控中心	错误	捐款将支持政府或疾控中心的倡议	错误		3	3	3	3	3	3	3
273	PIF-community	PIF	hospital	惠州				58	2. 女性	2. 订婚或已婚	1. 小学	2. 1500-3000元/月	Non-MSM	1.with woman	≤1	Yes	Ineligibility	没有做过检测	没有做过检测	没有做过检测	没有做过检测	没有做过检测	没有做过检测		0	是	否	(跳过)	0			4	Negative	Negative	4	0	7	政府和疾控中心	错误	捐款将支持政府或疾控中心的倡议	错误		3	3	3	3	3	3	3
274	PIF-community	PIF	hospital	惠州				52	1. 男性	2. 订婚或已婚	2. 初中	3. 3001-5000元/月	Non-MSM	1.with woman	>1	No	Ineligibility	没有做过检测	没有做过检测	没有做过检测	没有做过检测	没有做过检测	没有做过检测		0	是	否	(跳过)	0			4	Negative	Negative	4	0	7	政府和疾控中心	错误	捐款将支持政府或疾控中心的倡议	错误		3	3	3	3	3	3	3
275	PIF-community	PIF	hospital	惠州				39	1. 男性	2. 订婚或已婚	3. 高中或中专	3. 3001-5000元/月	Non-MSM	1.with woman	>1	Yes	eligibility	没有做过检测	没有做过检测	没有做过检测	没有做过检测	没有做过检测	没有做过检测		0	是	否	(跳过)	1			3.25	Negative	Negative	3.25	0	4.6	之前的参与者	正确	捐款将仅用于支持其他参与者的检测	正确		3	3	3	-3	-3	-3	-3
276	PIF-community	PIF	hospital	惠州				58	2. 女性	2. 订婚或已婚	2. 初中	1. ≤1500元/月	Non-MSM	1.with woman	>1	Yes	eligibility	没有做过检测	没有做过检测	没有做过检测	没有做过检测	没有做过检测	没有做过检测		0	是	否	(跳过)	0			1.75	Negative	Negative	1.75	0	4.1	医院或社群组织	错误	捐款将支持政府或疾控中心的倡议	错误		3	3	3	-3	-1	-3	-3
277	PIF-community	PIF	hospital	惠州				35	2. 女性	2. 订婚或已婚	4. 本科或大专	5. >8000元/月	Non-MSM	1.with woman	≤1	Yes	Ineligibility	没有做过检测	没有做过检测	没有做过检测	没有做过检测	没有做过检测	没有做过检测		0	是	否	(跳过)	0			4	Negative	Negative	4	0	7	政府和疾控中心	错误	捐款将支持政府或疾控中心的倡议	错误		3	3	3	3	3	3	3
278	PIF-community	PIF	hospital	惠州				48	1. 男性	2. 订婚或已婚	3. 高中或中专	3. 3001-5000元/月	Non-MSM	1.with woman	>1	Yes	eligibility	没有做过检测	没有做过检测	没有做过检测	超过一年	没有做过检测	没有做过检测		0	是	否	(跳过)	0			4	Negative	Negative	4	0	5	我不知道	错误	捐款将仅用于支持其他参与者的检测	正确		1	1	1	1	1	1	1
279	PIF-community	PIF	hospital	惠州				58	2. 女性	2. 订婚或已婚	4. 本科或大专	5. >8000元/月	Non-MSM	1.with woman	≤1	Yes	Ineligibility	没有做过检测	没有做过检测	没有做过检测	没有做过检测	没有做过检测	没有做过检测		0	是	否	(跳过)	0			3.25	Negative	Negative	3.25	0	7	之前的参与者	正确	捐款将仅用于支持其他参与者的检测	正确		3	3	3	3	3	3	3
280	PIF-community	PIF	hospital	惠州				52	1. 男性	2. 订婚或已婚	3. 高中或中专	3. 3001-5000元/月	Non-MSM	1.with woman	>1	Yes	eligibility	没有做过检测	没有做过检测	没有做过检测	没有做过检测	没有做过检测	没有做过检测		0	是	否	(跳过)	1			3.25	Negative	Negative	3.25	0	4.6	之前的参与者	正确	捐款将仅用于支持其他参与者的检测	正确		3	3	3	-3	-3	-3	-3
281	PIF-community	PIF	hospital	惠州				28	1. 男性	1. 未婚	3. 高中或中专	3. 3001-5000元/月	Non-MSM	1.with woman	>1	Yes	eligibility	没有做过检测	没有做过检测	没有做过检测	没有做过检测	没有做过检测	没有做过检测		0	是	否	(跳过)	1			3.25	Negative	Negative	3.25	0	4.6	之前的参与者	正确	捐款将仅用于支持其他参与者的检测	正确		3	3	3	-3	-3	-3	-3
282	PIF-community	PIF	hospital	惠州				49	1. 男性	2. 订婚或已婚	3. 高中或中专	3. 3001-5000元/月	Non-MSM	1.with woman	>1	Yes	eligibility	没有做过检测	没有做过检测	没有做过检测	没有做过检测	没有做过检测	没有做过检测		0	是	否	(跳过)	1			3.25	Negative	Negative	3.25	0	4.6	之前的参与者	正确	捐款将仅用于支持其他参与者的检测	正确		3	3	3	-3	-3	-3	-3
283	PIF-community	PIF	hospital	惠州				61	2. 女性	2. 订婚或已婚	2. 初中	2. 1500-3000元/月	Non-MSM	1.with woman	≤1	Yes	Ineligibility	没有做过检测	没有做过检测	没有做过检测	没有做过检测	没有做过检测	没有做过检测		0	是	否	(跳过)	1			4	Negative	Negative	4	0	7	医院或社群组织	错误	捐款将支持政府或疾控中心的倡议	错误		3	3	3	3	3	3	3
284	PIF-community	PIF	hospital	惠州				63	1. 男性	2. 订婚或已婚	3. 高中或中专	3. 3001-5000元/月	Non-MSM	1.with woman	>1	Yes	eligibility	没有做过检测	没有做过检测	没有做过检测	没有做过检测	没有做过检测	没有做过检测		0	是	否	(跳过)	1			3.25	Negative	Negative	3.25	0	4.6	之前的参与者	正确	捐款将仅用于支持其他参与者的检测	正确		3	3	3	-3	-3	-3	-3
285	PIF-community	PIF	hospital	惠州				58	1. 男性	2. 订婚或已婚	3. 高中或中专	3. 3001-5000元/月	Non-MSM	1.with woman	>1	Yes	eligibility	没有做过检测	没有做过检测	没有做过检测	没有做过检测	没有做过检测	没有做过检测		0	是	否	(跳过)	1			3.25	Negative	Negative	3.25	0	4.6	之前的参与者	正确	捐款将仅用于支持其他参与者的检测	正确		3	3	3	-3	-3	-3	-3
286	PIF-community	PIF	hospital	惠州				66	2. 女性	2. 订婚或已婚	2. 初中	3. 3001-5000元/月	Non-MSM	1.with woman	≤1	Yes	Ineligibility	没有做过检测	没有做过检测	没有做过检测	没有做过检测	没有做过检测	没有做过检测		0	是	否	(跳过)	0			4	Negative	Negative	4	0	7	医院或社群组织	错误	捐款将支持政府或疾控中心的倡议	错误		3	3	3	3	3	3	3
287	PIF-community	PIF	hospital	惠州				69	1. 男性	2. 订婚或已婚	3. 高中或中专	3. 3001-5000元/月	Non-MSM	1.with woman	>1	Yes	eligibility	没有做过检测	没有做过检测	没有做过检测	没有做过检测	没有做过检测	没有做过检测		0	是	否	(跳过)	1			3.25	Negative	Negative	3.25	0	4.6	之前的参与者	正确	捐款将仅用于支持其他参与者的检测	正确		3	3	3	-3	-3	-3	-3
288	PIF-community	PIF	hospital	惠州				52	1. 男性	2. 订婚或已婚	3. 高中或中专	3. 3001-5000元/月	Non-MSM	1.with woman	>1	Yes	eligibility	没有做过检测	没有做过检测	没有做过检测	没有做过检测	没有做过检测	没有做过检测		0	是	否	(跳过)	1			3.25	Negative	Negative	3.25	0	4.6	之前的参与者	正确	捐款将仅用于支持其他参与者的检测	正确		3	3	3	-3	-3	-3	-3
289	PIF-community	PIF	hospital	惠州				55	1. 男性	2. 订婚或已婚	2. 初中	3. 3001-5000元/月	Non-MSM	1.with woman	>1	Yes	eligibility	没有做过检测	没有做过检测	没有做过检测	没有做过检测	没有做过检测	没有做过检测		0	是	否	(跳过)	0			4	Negative	Negative	4	0	7	政府和疾控中心	错误	捐款将支持政府或疾控中心的倡议	错误		3	3	3	3	3	3	3
290	PIF-community	PIF	hospital	惠州				51	1. 男性	2. 订婚或已婚	4. 本科或大专	4. 5001-8000元/月	Non-MSM	1.with woman	>1	Yes	eligibility	没有做过检测	没有做过检测	没有做过检测	没有做过检测	没有做过检测	没有做过检测		0	是	否	(跳过)	1			3.25	Negative	Negative	3.25	0	4.6	之前的参与者	正确	捐款将仅用于支持其他参与者的检测	正确		3	3	3	-3	-3	-3	-3
291	PIF-community	PIF	hospital	惠州				65	2. 女性	2. 订婚或已婚	3. 高中或中专	1. ≤1500元/月	Non-MSM	1.with woman	>1	Yes	eligibility	没有做过检测	没有做过检测	没有做过检测	没有做过检测	没有做过检测	没有做过检测		0	是	否	(跳过)	0			4	Negative	Negative	4	0	7	政府和疾控中心	错误	捐款将支持政府或疾控中心的倡议	错误		3	3	3	3	3	3	3
292	PIF-community	PIF	hospital	惠州				62	1. 男性	2. 订婚或已婚	3. 高中或中专	3. 3001-5000元/月	Non-MSM	1.with woman	>1	Yes	eligibility	没有做过检测	没有做过检测	没有做过检测	没有做过检测	没有做过检测	没有做过检测		0	是	否	(跳过)	1			3.25	Negative	Negative	3.25	0	4.6	之前的参与者	正确	捐款将仅用于支持其他参与者的检测	正确		3	3	3	-3	-3	-3	-3
293	PIF-community	PIF	hospital	惠州	2024-03-07 15:57:46	2024-03-07 15:57:46	4	49	2. 女性	2. 订婚或已婚	2. 初中	1. ≤1500元/月	Non-MSM	1.with woman	≤1	Yes	Ineligibility	没有做过检测	没有做过检测	没有做过检测	没有做过检测	没有做过检测	没有做过检测		0	是	是	5	0			4	Negative	Negative	4	0	7	政府和疾控中心	错误	捐款将支持政府或疾控中心的倡议	错误		3	3	3	3	3	3	3
294	PIF-community	PIF	hospital	惠州				62	1. 男性	2. 订婚或已婚	1. 小学	3. 3001-5000元/月	Non-MSM	1.with woman	>1	Yes	eligibility	没有做过检测	没有做过检测	没有做过检测	没有做过检测	没有做过检测	没有做过检测		0	是	否	(跳过)	1			3.25	Negative	Negative	3.25	0	4.6	之前的参与者	正确	捐款将仅用于支持其他参与者的检测	正确		3	3	3	-3	-3	-3	-3
295	PIF-community	PIF	hospital	惠州				18	1. 男性	2. 订婚或已婚	3. 高中或中专	1. ≤1500元/月	Non-MSM	1.with woman	>1	Yes	eligibility	没有做过检测	没有做过检测	没有做过检测	没有做过检测	没有做过检测	没有做过检测		0	是	否	(跳过)	1			3.25	Negative	Negative	3.25	0	4.6	之前的参与者	正确	捐款将仅用于支持其他参与者的检测	正确		3	3	3	-3	-3	-3	-3
296	PIF-community	PIF	hospital	惠州				46	1. 男性	2. 订婚或已婚	3. 高中或中专	4. 5001-8000元/月	Non-MSM	1.with woman	>1	Yes	eligibility	没有做过检测	没有做过检测	没有做过检测	没有做过检测	没有做过检测	没有做过检测		0	是	否	(跳过)	1			3.25	Negative	Negative	3.25	0	4.6	之前的参与者	正确	捐款将仅用于支持其他参与者的检测	正确		3	3	3	-3	-3	-3	-3
297	PIF-community	PIF	hospital	惠州				39	1. 男性	2. 订婚或已婚	4. 本科或大专	3. 3001-5000元/月	Non-MSM	1.with woman	>1	Yes	eligibility	没有做过检测	没有做过检测	没有做过检测	没有做过检测	没有做过检测	没有做过检测		0	是	否	(跳过)	0			4	Negative	Negative	4	0	7	政府和疾控中心	错误	捐款将支持政府或疾控中心的倡议	错误		3	3	3	3	3	3	3
298	PIF-community	PIF	hospital	惠州				45	1. 男性	2. 订婚或已婚	2. 初中	3. 3001-5000元/月	Non-MSM	1.with woman	>1	No	Ineligibility	没有做过检测	没有做过检测	没有做过检测	没有做过检测	没有做过检测	没有做过检测		0	是	否	(跳过)	1			3.25	Negative	Negative	3.25	0	4.6	之前的参与者	正确	捐款将仅用于支持其他参与者的检测	正确		3	3	3	-3	-3	-3	-3
299	PIF-community	PIF	hospital	惠州				38	1. 男性	2. 订婚或已婚	3. 高中或中专	3. 3001-5000元/月	Non-MSM	1.with woman	>1	Yes	eligibility	没有做过检测	没有做过检测	没有做过检测	一年内做过	没有做过检测	没有做过检测		0	是	否	(跳过)	1			3.5	Negative	Negative	3.5	0	6.8	医院或社群组织	错误	我不知道捐款将用于何处	错误		3	3	3	3	3	1	3
300	PIF-community	PIF	hospital	惠州				33	1. 男性	2. 订婚或已婚	4. 本科或大专	5. >8000元/月	Non-MSM	1.with woman	≤1	Yes	Ineligibility	没有做过检测	没有做过检测	没有做过检测	没有做过检测	没有做过检测	没有做过检测		0.666667	是	否	(跳过)	0			2.75	Negative	Negative	2.75	0.666667	5.8	研究组织	错误	捐款将仅用于支持其他参与者的检测	正确		3	3	3	3	0	0	-3
301	PIF-community	PIF	CBO	惠州				32	1. 男性	1. 未婚	3. 高中或中专	4. 5001-8000元/月	MSM	2.with man	>1	Yes	eligibility	一年内做过	一年内做过	一年内做过	一年内做过	超过一年	超过一年	0.166667		是	否	(跳过)	0	3	3.44444		Negative	Negative	3	0.166667	4.9	.	.	.	.		3	3	3	0	0	0	0
302	PIF-community	PIF	CBO	惠州				45	1. 男性	2. 订婚或已婚	3. 高中或中专	5. >8000元/月	MSM	2.with man	>1	Yes	eligibility	一年内做过	一年内做过	一年内做过	一年内做过	没有做过检测	没有做过检测	0.333333		是	否	(跳过)	0	2	2.55556		Negative	Positive	2	0.333333	5.2	.	.	.	.		3	3	3	3	-3	-3	-3
303	PIF-community	PIF	CBO	惠州				35	1. 男性	1. 未婚	3. 高中或中专	4. 5001-8000元/月	MSM	3.both	>1	No	Ineligibility	超过一年	超过一年	没有做过检测	没有做过检测	没有做过检测	没有做过检测	0		是	否	(跳过)	0	2	3.44444		Negative	Positive	2	0	5	.	.	.	.		3	3	1	2	0	0	1
304	PIF-community	PIF	CBO	惠州				38	1. 男性	1. 未婚	3. 高中或中专	4. 5001-8000元/月	MSM	2.with man	≤1	(跳过)	Ineligibility	一年内做过	一年内做过	一年内做过	一年内做过	没有做过检测	没有做过检测	0.333333		是	否	(跳过)	1	2.33333	3		Negative	Negative	2.33333	0.333333	7	.	.	.	.		3	3	3	3	3	3	3
305	PIF-community	PIF	CBO	惠州				27	1. 男性	1. 未婚	4. 本科或大专	3. 3001-5000元/月	MSM	2.with man	≤1	No	Ineligibility	一年内做过	一年内做过	一年内做过	一年内做过	没有做过检测	没有做过检测	0.166667		是	否	(跳过)	0	1.77778	3.77778		Negative	Negative	1.77778	0.166667	6.4	.	.	.	.		3	3	3	1	1	1	3
306	PIF-community	PIF	CBO	惠州				35	1. 男性	2. 订婚或已婚	5. 本科以上	5. >8000元/月	MSM	3.both	>1	No	Ineligibility	没有做过检测	没有做过检测	没有做过检测	没有做过检测	没有做过检测	没有做过检测	0		是	否	(跳过)	0	2.45455	4.77778		Negative	Negative	2.45455	0	4.4	医院或社群组织	错误	捐款将仅用于支持其他参与者的检测	正确		2	2	-1	-3	-1	1	-2
307	PIF-community	PIF	CBO	惠州				20	3. 非二元性别者	1. 未婚	4. 本科或大专	3. 3001-5000元/月	MSM	2.with man	≤1	Yes	Ineligibility	一年内做过	一年内做过	没有做过检测	没有做过检测	没有做过检测	没有做过检测	0.5		是	否	(跳过)	0	3.09091	4		Negative	Positive	3.09091	0.5	6	医院或社群组织	错误	我不知道捐款将用于何处	错误		2	2	2	2	2	2	2
308	PIF-community	PIF	CBO	惠州				36	1. 男性	1. 未婚	3. 高中或中专	4. 5001-8000元/月	Non-MSM	1.with woman	>1	No	Ineligibility	没有做过检测	没有做过检测	没有做过检测	没有做过检测	超过一年	超过一年		0.666667	是	否	(跳过)	0	3	4.33333		Negative	Negative	3	0.666667	7	之前的参与者	正确	捐款将仅用于支持其他参与者的检测	正确		3	3	3	3	3	3	3
309	PIF-community	PIF	CBO	惠州				24	1. 男性	1. 未婚	4. 本科或大专	3. 3001-5000元/月	MSM	2.with man	≤1	No	Ineligibility	一年内做过	一年内做过	一年内做过	一年内做过	没有做过检测	没有做过检测	0.166667		是	否	(跳过)	0	4	4.22222		Negative	Negative	4	0.166667	7	研究组织	错误	我不知道捐款将用于何处	错误		3	3	3	3	3	3	3
310	PIF-community	PIF	CBO	惠州				41	1. 男性	1. 未婚	2. 初中	3. 3001-5000元/月	MSM	2.with man	≤1	No	Ineligibility	没有做过检测	没有做过检测	没有做过检测	没有做过检测	没有做过检测	没有做过检测	0.333333		是	否	(跳过)	1	4	5		Negative	Negative	4	0.333333	7	医院或社群组织	错误	捐款将仅用于支持其他参与者的检测	正确		3	3	3	3	3	3	3
311	PIF-community	PIF	CBO	惠州				55	1. 男性	3. 分居或离异	4. 本科或大专	5. >8000元/月	MSM	2.with man	≤1	No	Ineligibility	超过一年	没有做过检测	没有做过检测	没有做过检测	没有做过检测	没有做过检测	0		是	否	(跳过)	0	2.90909	3.55556		Negative	Negative	2.90909	0	5.3	之前的参与者	正确	我不知道捐款将用于何处	错误		3	3	0	0	0	0	0
312	PIF-community	PIF	CBO	惠州				42	1. 男性	2. 订婚或已婚	5. 本科以上	5. >8000元/月	MSM	3.both	>1	Yes	eligibility	一年内做过	一年内做过	一年内做过	一年内做过	没有做过检测	没有做过检测	0.5		是	否	(跳过)	0	3	3		Negative	Negative	3	0.5	5.2	政府和疾控中心	错误	捐款将仅用于支持其他参与者的检测	正确		3	3	3	0	0	0	3
313	PIF-community	PIF	CBO	惠州				26	1. 男性	1. 未婚	4. 本科或大专	3. 3001-5000元/月	MSM	2.with man	>1	No	Ineligibility	一年内做过	没有做过检测	没有做过检测	没有做过检测	没有做过检测	没有做过检测	1		是	否		1	3.54545	2.66667		Negative	Negative	3.54545	1	6.4	医院或社群组织	错误	我不知道捐款将用于何处	错误		3	3	1	3	3	2	0
314	PIF-community	PIF	CBO	惠州				32	1. 男性	2. 订婚或已婚	2. 初中	4. 5001-8000元/月	MSM	3.both	>1	Yes	eligibility	一年内做过	一年内做过	超过一年	超过一年	没有做过检测	没有做过检测	0.5		是	否	(跳过)	0	3.27273	3.22222		Negative	Negative	3.27273	0.5	6.4	政府和疾控中心	错误	捐款将仅用于支持其他参与者的检测	正确		3	3	3	3	3	0	0
315	PIF-community	PIF	CBO	惠州				43	1. 男性	3. 分居或离异	2. 初中	4. 5001-8000元/月	MSM	2.with man	>1	No	Ineligibility	一年内做过	没有做过检测	超过一年	超过一年	没有做过检测	没有做过检测	0		是	否	(跳过)	0	2.63636	3.44444		Negative	Negative	2.63636	0	4.9	之前的参与者	正确	捐款可被该组织用于任何目的	错误		2	1	1	1	0	0	0
316	PIF-community	PIF	CBO	惠州				18	4. 性别中立	1. 未婚	3. 高中或中专	2. 1500-3000元/月	MSM	2.with man	>1	(跳过)	Ineligibility	一年内做过	一年内做过	一年内做过	一年内做过	没有做过检测	没有做过检测	0.166667		是	否	(跳过)	0			3.5	Negative	Negative	3.5	0.166667	6.1	之前的参与者	正确	捐款将仅用于支持其他参与者的检测	正确		3	3	3	3	0	0	0
317	PIF-community	PIF	CBO	惠州				41	1. 男性	3. 分居或离异	4. 本科或大专	5. >8000元/月	Non-MSM	1.with woman	≤1	Yes	Ineligibility	没有做过检测	没有做过检测	没有做过检测	没有做过检测	没有做过检测	没有做过检测		0	是	否	(跳过)	1			1	Negative	Negative	1	0	7	我不知道	错误	我不知道捐款将用于何处	错误		3	3	3	3	3	3	3
318	PIF-community	PIF	CBO	惠州				35	1. 男性	1. 未婚	4. 本科或大专	3. 3001-5000元/月	MSM	2.with man	>1	No	Ineligibility	一年内做过	一年内做过	一年内做过	没有做过检测	没有做过检测	没有做过检测	0.166667		是	否	(跳过)	0	2.36364	4.77778		Negative	Negative	2.36364	0.166667	7	医院或社群组织	错误	我不知道捐款将用于何处	错误		3	3	3	3	3	3	3
319	PIF-community	PIF	CBO	惠州				18	1. 男性	1. 未婚	3. 高中或中专	1. ≤1500元/月	MSM	2.with man	≤1	Yes	Ineligibility	超过一年	没有做过检测	没有做过检测	没有做过检测	没有做过检测	没有做过检测	0.666667		是	否	(跳过)	0	3.36364	1.33333		Negative	Negative	3.36364	0.666667	6.2	政府和疾控中心	错误	捐款将仅用于支持其他参与者的检测	正确		3	3	2	2	2	0	1
320	PIF-community	PIF	CBO	惠州				32	1. 男性	2. 订婚或已婚	4. 本科或大专	3. 3001-5000元/月	MSM	3.both	>1	Yes	eligibility	没有做过检测	没有做过检测	没有做过检测	没有做过检测	没有做过检测	没有做过检测	0		是	否	(跳过)	0	3	4		Negative	Negative	3	0	7	我不知道	错误	捐款将支持政府或疾控中心的倡议	错误		3	3	3	3	3	3	3
321	PIF-community	PIF	CBO	惠州				36	1. 男性	2. 订婚或已婚	3. 高中或中专	3. 3001-5000元/月	MSM	3.both	>1	Yes	eligibility	一年内做过	一年内做过	没有做过检测	超过一年	没有做过检测	没有做过检测	1.16667		是	否	(跳过)	1	3.45455	4		Negative	Positive	3.45455	1.16667	6.3	政府和疾控中心	错误	我没有听说过关捐款的信息	不知道		3	2	3	3	3	3	1
322	PIF-community	PIF	CBO	惠州	2024-03-01 12:07:46	2024-03-01 12:07:46	5	31	1. 男性	1. 未婚	4. 本科或大专	4. 5001-8000元/月	MSM	2.with man	>1	Yes	eligibility	一年内做过	一年内做过	一年内做过	没有做过检测	没有做过检测	没有做过检测	0.166667		是	是	10	0	2.90909	3.44444		Negative	Negative	2.90909	0.166667	4.7	医院或社群组织	错误	捐款将仅用于支持其他参与者的检测	正确		1	2	2	2	2	-2	-1
323	PIF-community	PIF	CBO	惠州				39	1. 男性	3. 分居或离异	4. 本科或大专	4. 5001-8000元/月	MSM	2.with man	≤1	Yes	Ineligibility	一年内做过	一年内做过	一年内做过	一年内做过	没有做过检测	没有做过检测	0.666667		是	否	(跳过)	0	2.90909	4.33333		Negative	Negative	2.90909	0.666667	4.1	我不知道	错误	我不知道捐款将用于何处	错误		0	0	1	0	0	0	0
324	PIF-community	PIF	CBO	惠州				30	1. 男性	1. 未婚	5. 本科以上	5. >8000元/月	MSM	2.with man	≤1	No	Ineligibility	一年内做过	一年内做过	一年内做过	一年内做过	没有做过检测	没有做过检测	1.33333		是	否	(跳过)	0	4	4.66667		Negative	Negative	4	1.33333	7	政府和疾控中心	错误	捐款将支持政府或疾控中心的倡议	错误		3	3	3	3	3	3	3
325	PIF-community	PIF	CBO	惠州				23	1. 男性	1. 未婚	4. 本科或大专	3. 3001-5000元/月	MSM	2.with man	>1	No	Ineligibility	一年内做过	一年内做过	一年内做过	超过一年	没有做过检测	没有做过检测	0.166667		是	否	(跳过)	0	2	3.44444		Negative	Negative	2	0.166667	4.6	研究组织	错误	捐款将仅用于支持其他参与者的检测	正确		2	2	0	0	0	-1	0
326	PIF-community	PIF	CBO	惠州				28	1. 男性	1. 未婚	3. 高中或中专	3. 3001-5000元/月	MSM	2.with man	>1	Yes	eligibility	一年内做过	一年内做过	一年内做过	一年内做过	没有做过检测	没有做过检测	1.16667		是	否	(跳过)	0	4	5		Negative	Negative	4	1.16667	7	政府和疾控中心	错误	我不知道捐款将用于何处	错误		3	3	3	3	3	3	3
327	PIF-community	PIF	CBO	惠州				25	1. 男性	1. 未婚	3. 高中或中专	2. 1500-3000元/月	MSM	2.with man	≤1	No	Ineligibility	一年内做过	超过一年	超过一年	超过一年	超过一年	超过一年	0.333333		是	否	(跳过)	0	2.81818	3.55556		Negative	Negative	2.81818	0.333333	7	我不知道	错误	我没有听说过关捐款的信息	不知道		3	3	3	3	3	3	3
328	PIF-community	PIF	CBO	惠州				40	1. 男性	1. 未婚	2. 初中	4. 5001-8000元/月	MSM	2.with man	>1	(跳过)	Ineligibility	一年内做过	一年内做过	一年内做过	一年内做过	超过一年	超过一年	1.33333		是	否	(跳过)	0	3	3		Negative	Negative	3	1.33333	5.6	政府和疾控中心	错误	我不知道捐款将用于何处	错误		2	2	2	1	1	1	1
329	PIF-community	PIF	CBO	惠州				21	1. 男性	1. 未婚	4. 本科或大专	3. 3001-5000元/月	MSM	2.with man	≤1	Yes	Ineligibility	一年内做过	一年内做过	一年内做过	一年内做过	没有做过检测	一年内做过	0		是	否	(跳过)	1	3	3.11111		Negative	Negative	3	0	4.9	医院或社群组织	错误	我不知道捐款将用于何处	错误		1	1	2	1	1	0	0
330	PIF-community	PIF	CBO	惠州				21	1. 男性	1. 未婚	4. 本科或大专	1. ≤1500元/月	MSM	3.both	≤1	No	Ineligibility	超过一年	超过一年	超过一年	超过一年	没有做过检测	没有做过检测	0.833333		是	否	(跳过)	1	3	4		Negative	Negative	3	0.833333	7	医院或社群组织	错误	捐款将支持政府或疾控中心的倡议	错误		3	3	3	3	3	3	3
331	PIF-community	PIF	CBO	惠州				21	1. 男性	1. 未婚	4. 本科或大专	1. ≤1500元/月	MSM	3.both	≤1	No	Ineligibility	超过一年	超过一年	超过一年	超过一年	没有做过检测	没有做过检测	0.833333		是	否	(跳过)	1	3	4		Negative	Negative	3	0.833333	7	医院或社群组织	错误	捐款将支持政府或疾控中心的倡议	错误		3	3	3	3	3	3	3
332	PIF-community	PIF	CBO	惠州				38	1. 男性	2. 订婚或已婚	3. 高中或中专	4. 5001-8000元/月	MSM	3.both	≤1	No	Ineligibility	一年内做过	一年内做过	一年内做过	一年内做过	没有做过检测	没有做过检测	0.333333		是	否	(跳过)	0	2.81818	3.66667		Negative	Negative	2.81818	0.333333	5.5	医院或社群组织	错误	捐款将仅用于支持其他参与者的检测	正确		3	3	3	3	0	0	1
333	PIF-community	PIF	CBO	惠州				49	1. 男性	3. 分居或离异	2. 初中	2. 1500-3000元/月	MSM	3.both	≤1	Yes	Ineligibility	一年内做过	没有做过检测	没有做过检测	没有做过检测	没有做过检测	没有做过检测	0		是	否	(跳过)	0	2.90909	3.88889		Negative	Negative	2.90909	0	5.9	我不知道	错误	我不知道捐款将用于何处	错误		2	3	0	2	2	2	2
334	PIF-community	PIF	CBO	惠州				35	1. 男性	1. 未婚	2. 初中	3. 3001-5000元/月	MSM	2.with man	>1	Yes	eligibility	一年内做过	一年内做过	一年内做过	超过一年	没有做过检测	没有做过检测	1		是	否	(跳过)	0	2.63636	3.55556		Negative	Negative	2.63636	1	4.9	我不知道	错误	我不知道捐款将用于何处	错误		0	2	0	2	2	0	0
335	PIF-community	PIF	CBO	惠州				22	1. 男性	1. 未婚	4. 本科或大专	2. 1500-3000元/月	MSM	2.with man	>1	No	Ineligibility	一年内做过	一年内做过	一年内做过	没有做过检测	没有做过检测	没有做过检测	0.666667		是	否	(跳过)	1	4	2.88889		Negative	Negative	4	0.666667	7	政府和疾控中心	错误	我不知道捐款将用于何处	错误		3	3	3	3	3	3	3
336	PIF-community	PIF	CBO	惠州				25	4. 性别中立	1. 未婚	4. 本科或大专	3. 3001-5000元/月	MSM	2.with man	≤1	(跳过)	Ineligibility	一年内做过	一年内做过	一年内做过	一年内做过	没有做过检测	没有做过检测	0.333333		是	否	(跳过)	0	2.81818	3.66667		Negative	Negative	2.81818	0.333333	5.7	我不知道	错误	捐款将支持政府或疾控中心的倡议	错误		3	3	0	2	1	0	2
337	PIF-community	PIF	CBO	惠州				28	1. 男性	1. 未婚	4. 本科或大专	4. 5001-8000元/月	MSM	2.with man	≤1	Yes	Ineligibility	一年内做过	一年内做过	一年内做过	一年内做过	没有做过检测	没有做过检测	1		是	否	(跳过)	0	3	3.66667		Negative	Negative	3	1	5.5	医院或社群组织	错误	捐款将支持政府或疾控中心的倡议	错误		2	2	2	2	1	0	3
338	PIF-community	PIF	CBO	惠州				27	1. 男性	1. 未婚	3. 高中或中专	2. 1500-3000元/月	MSM	2.with man	≤1	(跳过)	Ineligibility	一年内做过	一年内做过	一年内做过	没有做过检测	没有做过检测	没有做过检测	0.166667		是	否	(跳过)	0	3	4		Negative	Negative	3	0.166667	4	政府和疾控中心	错误	我不知道捐款将用于何处	错误		0	0	0	0	0	0	0
339	PIF-community	PIF	CBO	惠州				21	1. 男性	1. 未婚	5. 本科以上	2. 1500-3000元/月	MSM	2.with man	>1	Yes	eligibility	一年内做过	一年内做过	一年内做过	一年内做过	没有做过检测	没有做过检测	0.666667		是	否	(跳过)	0	3.81818	3.55556		Negative	Negative	3.81818	0.666667	7	医院或社群组织	错误	我不知道捐款将用于何处	错误		3	3	3	3	3	3	3
340	PIF-community	PIF	CBO	惠州				31	1. 男性	1. 未婚	4. 本科或大专	4. 5001-8000元/月	MSM	2.with man	≤1	No	Ineligibility	一年内做过	一年内做过	一年内做过	一年内做过	没有做过检测	没有做过检测	0.166667		是	否	(跳过)	0	3	4		Negative	Negative	3	0.166667	4.9	我不知道	错误	我不知道捐款将用于何处	错误		3	0	1	1	1	3	0
341	PIF-community	PIF	CBO	惠州				24	1. 男性	1. 未婚	4. 本科或大专	3. 3001-5000元/月	MSM	2.with man	≤1	Yes	Ineligibility	超过一年	超过一年	超过一年	超过一年	超过一年	超过一年	0.333333		是	否	(跳过)	1	3	4		Negative	Negative	3	0.333333	5	医院或社群组织	错误	捐款将支持政府或疾控中心的倡议	错误		1	1	1	1	1	1	1
342	PIF-community	PIF	CBO	惠州				26	1. 男性	1. 未婚	5. 本科以上	3. 3001-5000元/月	MSM	3.both	≤1	(跳过)	Ineligibility	一年内做过	一年内做过	一年内做过	一年内做过	没有做过检测	没有做过检测	1.33333		是	否	(跳过)	0	3	3.44444		Negative	Negative	3	1.33333	6	我不知道	错误	我不知道捐款将用于何处	错误		2	2	2	2	2	2	2
343	PIF-community	PIF	CBO	惠州				26	1. 男性	1. 未婚	3. 高中或中专	3. 3001-5000元/月	MSM	2.with man	≤1	No	Ineligibility	超过一年	没有做过检测	没有做过检测	没有做过检测	没有做过检测	没有做过检测	0.333333		是	否	(跳过)	0	4	4.66667		Negative	Negative	4	0.333333	7	医院或社群组织	错误	捐款将仅用于支持其他参与者的检测	正确		3	3	3	3	3	3	3
344	PIF-community	PIF	CBO	惠州				24	1. 男性	1. 未婚	4. 本科或大专	5. >8000元/月	MSM	2.with man	≤1	No	Ineligibility	没有做过检测	没有做过检测	没有做过检测	没有做过检测	没有做过检测	没有做过检测	1		是	否	(跳过)	0	4	1		Negative	Negative	4	1	6.3	我不知道	错误	捐款将仅用于支持其他参与者的检测	正确		3	3	3	3	3	0	0
345	PIF-community	PIF	CBO	惠州				18	1. 男性	1. 未婚	4. 本科或大专	1. ≤1500元/月	MSM	3.both	>1	No	Ineligibility	一年内做过	一年内做过	一年内做过	没有做过检测	没有做过检测	没有做过检测	0.333333		是	否	(跳过)	0	2.54545	3		Negative	Positive	2.54545	0.333333	4.6	我不知道	错误	我不知道捐款将用于何处	错误		1	0	0	0	-3	0	3
346	PIF-community	PIF	CBO	惠州				23	1. 男性	1. 未婚	4. 本科或大专	5. >8000元/月	MSM	2.with man	≤1	Yes	Ineligibility	没有做过检测	没有做过检测	超过一年	没有做过检测	没有做过检测	超过一年	0.166667		是	否	(跳过)	0	3.36364	4		Negative	Negative	3.36364	0.166667	6.1	医院或社群组织	错误	我没有听说过关捐款的信息	不知道		3	3	3	3	1	0	3
347	PIF-community	PIF	CBO	惠州				22	1. 男性	1. 未婚	4. 本科或大专	2. 1500-3000元/月	MSM	2.with man	>1	Yes	eligibility	没有做过检测	没有做过检测	没有做过检测	没有做过检测	没有做过检测	没有做过检测	0.333333		是	否	(跳过)	0	3.90909	3.77778		Negative	Negative	3.90909	0.333333	6.5	研究组织	错误	捐款将支持政府或疾控中心的倡议	错误		3	3	3	3	0	1	3
348	PIF-community	PIF	CBO	惠州				21	1. 男性	1. 未婚	4. 本科或大专	1. ≤1500元/月	MSM	2.with man	>1	No	Ineligibility	一年内做过	没有做过检测	没有做过检测	没有做过检测	没有做过检测	没有做过检测	0.166667		是	否	(跳过)	0	2.54545	3.33333		Negative	Negative	2.54545	0.166667	5.8	我不知道	错误	我不知道捐款将用于何处	错误		2	2	2	2	0	2	2
349	PIF-community	PIF	CBO	惠州				34	1. 男性	1. 未婚	4. 本科或大专	5. >8000元/月	MSM	2.with man	>1	No	Ineligibility	一年内做过	一年内做过	没有做过检测	没有做过检测	没有做过检测	没有做过检测	0.5		是	否	(跳过)	1	4	5		Negative	Negative	4	0.5	4.2	医院或社群组织	错误	捐款可被该组织用于任何目的	错误		2	2	2	0	-1	-1	-1
350	PIF-community	PIF	CBO	惠州				27	1. 男性	1. 未婚	3. 高中或中专	2. 1500-3000元/月	MSM	2.with man	≤1	No	Ineligibility	一年内做过	一年内做过	没有做过检测	没有做过检测	没有做过检测	没有做过检测	0.5		是	否	(跳过)	0	3	3		Positive	Positive	3	0.5	5.2	.	.	.	.		2	2	2	2	0	-2	0
351	PIF-community	PIF	CBO	惠州	2023-11-05 15:23:44	2023-11-05 15:23:44	7	33	1. 男性	1. 未婚	5. 本科以上	4. 5001-8000元/月	MSM	2.with man	≤1	Yes	Ineligibility	一年内做过	一年内做过	超过一年	超过一年	没有做过检测	没有做过检测	0.5		是	是	50	0	3.11111	2.33333		Negative	Negative	3.11111	0.5	5.8	.	.	.	.		3	3	3	3	3	-3	-3
352	PIF-community	PIF	CBO	惠州	2023-11-07 21:47:30	2023-11-07 21:47:30	2	30	1. 男性	1. 未婚	5. 本科以上	4. 5001-8000元/月	MSM	2.with man	≤1	No	Ineligibility	一年内做过	一年内做过	一年内做过	一年内做过	没有做过检测	没有做过检测	1.33333		是	是	10	0	4	1.33333		Negative	Negative	4	1.33333	5.8	.	.	.	.		3	3	3	3	3	-3	-3
353	PIF-community	PIF	CBO	惠州				29	1. 男性	1. 未婚	3. 高中或中专	3. 3001-5000元/月	MSM	2.with man	>1	Yes	eligibility	一年内做过	一年内做过	一年内做过	一年内做过	没有做过检测	没有做过检测	0		是	否	(跳过)	0	2.55556	3.44444		Negative	Negative	2.55556	0	7	.	.	.	.		3	3	3	3	3	3	3
354	PIF-community	PIF	CBO	惠州				29	1. 男性	1. 未婚	5. 本科以上	5. >8000元/月	MSM	2.with man	≤1	Yes	Ineligibility	一年内做过	一年内做过	超过一年	超过一年	超过一年	超过一年	0.5		是	否	(跳过)	0	3	3.66667		Negative	Negative	3	0.5	5.7	之前的参与者	正确	捐款将仅用于支持其他参与者的检测	正确		3	3	3	-1	3	0	-3
355	PIF-community	PIF	CBO	惠州				51	1. 男性	1. 未婚	3. 高中或中专	4. 5001-8000元/月	MSM	2.with man	≤1	Yes	Ineligibility	一年内做过	一年内做过	一年内做过	一年内做过	没有做过检测	没有做过检测	1		是	否	(跳过)	0	2.90909	3		Negative	Negative	2.90909	1	5.2	之前的参与者	正确	捐款将仅用于支持其他参与者的检测	正确		1	1	1	1	1	1	0
356	PIF-community	PIF	CBO	惠州				41	1. 男性	2. 订婚或已婚	4. 本科或大专	3. 3001-5000元/月	MSM	2.with man	≤1	Yes	Ineligibility	一年内做过	一年内做过	一年内做过	没有做过检测	没有做过检测	没有做过检测	0.333333		是	否	(跳过)	0	3	3		Negative	Negative	3	0.333333	5.5	之前的参与者	正确	捐款将仅用于支持其他参与者的检测	正确		2	2	2	2	2	-1	0
357	PIF-community	PIF	CBO	惠州				35	1. 男性	3. 分居或离异	1. 小学	3. 3001-5000元/月	MSM	2.with man	≤1	Yes	Ineligibility	一年内做过	一年内做过	一年内做过	一年内做过	没有做过检测	没有做过检测	0.166667		是	否	(跳过)	0	2.81818	3		Negative	Negative	2.81818	0.166667	4.9	医院或社群组织	错误	捐款将仅用于支持其他参与者的检测	正确		1	1	1	1	1	1	-1
358	PIF-community	PIF	CBO	惠州	2023-12-02 18:03:00	2023-12-02 18:03:00	6	23	1. 男性	1. 未婚	3. 高中或中专	3. 3001-5000元/月	MSM	2.with man	≤1	No	Ineligibility	一年内做过	一年内做过	一年内做过	一年内做过	没有做过检测	没有做过检测	0.666667		是	是	100	0	3.09091	2.44444		Negative	Negative	3.09091	0.666667	5.5	之前的参与者	正确	捐款将仅用于支持其他参与者的检测	正确		3	3	2	2	2	-2	-1
359	PIF-community	PIF	CBO	惠州				30	1. 男性	3. 分居或离异	4. 本科或大专	4. 5001-8000元/月	MSM	2.with man	≤1	No	Ineligibility	一年内做过	一年内做过	一年内做过	没有做过检测	没有做过检测	没有做过检测	1.33333		是	否	(跳过)	1	3	3.66667		Negative	Negative	3	1.33333	6.1	医院或社群组织	错误	捐款将仅用于支持其他参与者的检测	正确		3	3	3	3	3	0	0
360	PIF-community	PIF	CBO	惠州				27	1. 男性	1. 未婚	2. 初中	2. 1500-3000元/月	MSM	3.both	≤1	Yes	Ineligibility	没有做过检测	没有做过检测	没有做过检测	没有做过检测	没有做过检测	没有做过检测	0		是	否	(跳过)	0	2.36364	3.55556		Negative	Negative	2.36364	0	5.2	之前的参与者	正确	捐款可被该组织用于任何目的	错误		2	2	2	2	2	-1	0
361	PIF-community	PIF	CBO	惠州				41	1. 男性	1. 未婚	2. 初中	3. 3001-5000元/月	MSM	2.with man	>1	No	Ineligibility	没有做过检测	没有做过检测	没有做过检测	没有做过检测	没有做过检测	没有做过检测	0.5		是	否	(跳过)	0	2.90909	3.33333		Negative	Negative	2.90909	0.5	5	之前的参与者	正确	捐款将仅用于支持其他参与者的检测	正确		1	1	1	1	2	0	0
362	PIF-community	PIF	CBO	惠州				45	1. 男性	2. 订婚或已婚	2. 初中	5. >8000元/月	MSM	2.with man	≤1	Yes	Ineligibility	一年内做过	一年内做过	一年内做过	一年内做过	没有做过检测	没有做过检测	1		是	否	(跳过)	0	2.72727	3.22222		Negative	Negative	2.72727	1	5.2	之前的参与者	正确	捐款将仅用于支持其他参与者的检测	正确		2	1	1	1	1	1	1
363	PIF-community	PIF	CBO	惠州				47	1. 男性	1. 未婚	1. 小学	3. 3001-5000元/月	MSM	2.with man	>1	Yes	eligibility	一年内做过	一年内做过	一年内做过	一年内做过	没有做过检测	没有做过检测	0.166667		是	否	(跳过)	0	2.81818	3.44444		Negative	Negative	2.81818	0.166667	5.2	医院或社群组织	错误	捐款将仅用于支持其他参与者的检测	正确		2	2	2	2	2	-1	0
364	PIF-community	PIF	CBO	惠州				41	1. 男性	1. 未婚	2. 初中	1. ≤1500元/月	MSM	2.with man	>1	Yes	eligibility	一年内做过	一年内做过	一年内做过	没有做过检测	没有做过检测	没有做过检测	0.166667		是	否	(跳过)	0	3.45455	4.11111		Negative	Negative	3.45455	0.166667	6.5	之前的参与者	正确	捐款将仅用于支持其他参与者的检测	正确		3	3	3	3	3	3	1
365	PIF-community	PIF	CBO	惠州				42	1. 男性	2. 订婚或已婚	3. 高中或中专	3. 3001-5000元/月	MSM	3.both	>1	Yes	eligibility	一年内做过	一年内做过	一年内做过	一年内做过	没有做过检测	没有做过检测	0.666667		是	否	(跳过)	0	2.90909	3		Negative	Negative	2.90909	0.666667	5.4	之前的参与者	正确	捐款将仅用于支持其他参与者的检测	正确		2	2	2	2	2	0	0
366	PIF-community	PIF	CBO	惠州				19	1. 男性	1. 未婚	4. 本科或大专	1. ≤1500元/月	MSM	2.with man	≤1	Yes	Ineligibility	一年内做过	一年内做过	一年内做过	一年内做过	没有做过检测	没有做过检测	0.666667		是	否	(跳过)	0	3.36364	2.33333		Negative	Negative	3.36364	0.666667	6.4	之前的参与者	正确	捐款将仅用于支持其他参与者的检测	正确		3	3	3	3	0	0	3
367	PIF-community	PIF	CBO	惠州				22	1. 男性	1. 未婚	4. 本科或大专	4. 5001-8000元/月	MSM	2.with man	≤1	No	Ineligibility	一年内做过	一年内做过	一年内做过	一年内做过	超过一年	超过一年	0.666667		是	否	(跳过)	0	2.81818	2.77778		Negative	Negative	2.81818	0.666667	5.7	政府和疾控中心	错误	捐款将仅用于支持其他参与者的检测	正确		2	2	2	2	2	0	1
368	PIF-community	PIF	CBO	惠州				30	1. 男性	1. 未婚	3. 高中或中专	4. 5001-8000元/月	MSM	2.with man	≤1	No	Ineligibility	一年内做过	一年内做过	一年内做过	一年内做过	没有做过检测	没有做过检测	0.166667		是	否	(跳过)	0	3.36364	3.66667		Negative	Negative	3.36364	0.166667	7	之前的参与者	正确	捐款将仅用于支持其他参与者的检测	正确		3	3	3	3	3	3	3
369	PIF-community	PIF	CBO	惠州				24	1. 男性	1. 未婚	5. 本科以上	4. 5001-8000元/月	MSM	2.with man	≤1	No	Ineligibility	一年内做过	一年内做过	一年内做过	一年内做过	没有做过检测	没有做过检测	0.166667		是	否	(跳过)	0	3	3		Negative	Negative	3	0.166667	5.2	之前的参与者	正确	捐款将仅用于支持其他参与者的检测	正确		2	2	2	2	2	-1	0
370	PIF-community	PIF	CBO	惠州				22	1. 男性	1. 未婚	4. 本科或大专	5. >8000元/月	MSM	2.with man	≤1	No	Ineligibility	一年内做过	一年内做过	一年内做过	一年内做过	没有做过检测	没有做过检测	0.333333		是	否	(跳过)	0	3.09091	3.33333		Negative	Negative	3.09091	0.333333	6.2	之前的参与者	正确	捐款将仅用于支持其他参与者的检测	正确		3	3	3	3	3	-1	1
371	PIF-community	PIF	CBO	惠州				22	1. 男性	1. 未婚	2. 初中	5. >8000元/月	MSM	2.with man	≤1	No	Ineligibility	一年内做过	一年内做过	一年内做过	一年内做过	没有做过检测	没有做过检测	0.666667		是	否	(跳过)	0	3.36364	3.44444		Negative	Negative	3.36364	0.666667	6.4	之前的参与者	正确	捐款将仅用于支持其他参与者的检测	正确		3	3	3	3	3	0	2
372	PIF-community	PIF	CBO	惠州				38	1. 男性	2. 订婚或已婚	2. 初中	4. 5001-8000元/月	MSM	2.with man	≤1	No	Ineligibility	一年内做过	一年内做过	一年内做过	一年内做过	没有做过检测	没有做过检测	0.666667		是	否	(跳过)	0	2.81818	3		Negative	Negative	2.81818	0.666667	4.8	之前的参与者	正确	捐款将仅用于支持其他参与者的检测	正确		1	1	1	1	2	-1	0
373	PIF-community	PIF	CBO	惠州				33	1. 男性	1. 未婚	4. 本科或大专	4. 5001-8000元/月	MSM	2.with man	≤1	No	Ineligibility	一年内做过	一年内做过	一年内做过	一年内做过	没有做过检测	没有做过检测	0		是	否	(跳过)	0	2.72727	3.44444		Negative	Negative	2.72727	0	5.1	之前的参与者	正确	捐款将仅用于支持其他参与者的检测	正确		2	2	1	1	0	0	2
374	PIF-community	PIF	CBO	惠州				60	1. 男性	3. 分居或离异	1. 小学	2. 1500-3000元/月	MSM	3.both	≤1	No	Ineligibility	一年内做过	一年内做过	一年内做过	一年内做过	没有做过检测	没有做过检测	0.166667		是	否	(跳过)	0	2.72727	2.88889		Negative	Negative	2.72727	0.166667	5.9	之前的参与者	正确	捐款将仅用于支持其他参与者的检测	正确		3	3	3	3	2	1	1
375	PIF-community	PIF	CBO	惠州				29	1. 男性	1. 未婚	4. 本科或大专	5. >8000元/月	MSM	2.with man	≤1	No	Ineligibility	一年内做过	一年内做过	一年内做过	一年内做过	没有做过检测	没有做过检测	0		是	否	(跳过)	0	2	3		Negative	Positive	2	0	5	之前的参与者	正确	捐款将仅用于支持其他参与者的检测	正确		1	1	1	1	1	1	1
376	PIF-community	PIF	CBO	惠州				23	1. 男性	1. 未婚	3. 高中或中专	1. ≤1500元/月	MSM	2.with man	≤1	No	Ineligibility	一年内做过	一年内做过	一年内做过	没有做过检测	没有做过检测	没有做过检测	0.833333		是	否	(跳过)	1	3.45455	2.55556		Negative	Negative	3.45455	0.833333	6.1	之前的参与者	正确	捐款将仅用于支持其他参与者的检测	正确		3	3	3	3	2	-1	-1
377	PIF-community	PIF	CBO	惠州				46	1. 男性	1. 未婚	2. 初中	4. 5001-8000元/月	MSM	2.with man	>1	No	Ineligibility	超过一年	超过一年	超过一年	超过一年	没有做过检测	没有做过检测	0.166667		是	否	(跳过)	0	3	3		Negative	Negative	3	0.166667	4.7	之前的参与者	正确	捐款将仅用于支持其他参与者的检测	正确		1	2	1	1	1	1	0
378	PIF-community	PIF	CBO	惠州				28	1. 男性	1. 未婚	2. 初中	2. 1500-3000元/月	MSM	3.both	≤1	Yes	Ineligibility	一年内做过	一年内做过	一年内做过	一年内做过	没有做过检测	没有做过检测	0.166667		是	否	(跳过)	0	3	3		Negative	Negative	3	0.166667	5.1	之前的参与者	正确	捐款将仅用于支持其他参与者的检测	正确		2	2	2	1	1	0	1
379	PIF-community	PIF	CBO	惠州				49	1. 男性	2. 订婚或已婚	2. 初中	3. 3001-5000元/月	MSM	3.both	≤1	No	Ineligibility	一年内做过	一年内做过	一年内做过	一年内做过	没有做过检测	没有做过检测	0		是	否	(跳过)	0	2.63636	3		Negative	Negative	2.63636	0	5.1	之前的参与者	正确	捐款将仅用于支持其他参与者的检测	正确		1	1	1	1	1	1	1
380	PIF-community	PIF	CBO	惠州				28	1. 男性	1. 未婚	4. 本科或大专	4. 5001-8000元/月	MSM	2.with man	≤1	No	Ineligibility	一年内做过	一年内做过	一年内做过	一年内做过	没有做过检测	没有做过检测	0		是	否	(跳过)	0	2.90909	2.88889		Negative	Negative	2.90909	0	5.1	之前的参与者	正确	捐款将仅用于支持其他参与者的检测	正确		2	2	2	2	2	0	0
381	PIF-community	PIF	CBO	惠州				43	1. 男性	2. 订婚或已婚	3. 高中或中专	4. 5001-8000元/月	MSM	2.with man	>1	No	Ineligibility	一年内做过	一年内做过	一年内做过	一年内做过	没有做过检测	没有做过检测	0		是	否	(跳过)	0	2.63636	3		Negative	Negative	2.63636	0	5.1	政府和疾控中心	错误	捐款将仅用于支持其他参与者的检测	正确		2	1	1	1	1	1	1
382	PIF-community	PIF	CBO	惠州				48	1. 男性	2. 订婚或已婚	5. 本科以上	5. >8000元/月	MSM	3.both	≤1	Yes	Ineligibility	超过一年	超过一年	超过一年	超过一年	没有做过检测	没有做过检测	0.333333		是	否	(跳过)	0	3.45455	1.88889		Negative	Positive	3.45455	0.333333	6.4	之前的参与者	正确	我不知道捐款将用于何处	错误		3	3	3	3	3	-3	3
383	PIF-community	PIF	CBO	惠州				31	1. 男性	1. 未婚	4. 本科或大专	4. 5001-8000元/月	MSM	2.with man	≤1	No	Ineligibility	一年内做过	一年内做过	一年内做过	一年内做过	没有做过检测	没有做过检测	0.5		是	否	(跳过)	0	2	3.88889		Negative	Negative	2	0.5	4.6	之前的参与者	正确	捐款将仅用于支持其他参与者的检测	正确		0	0	0	0	0	0	0
384	PIF-community	PIF	CBO	惠州				29	1. 男性	1. 未婚	5. 本科以上	5. >8000元/月	MSM	2.with man	>1	No	Ineligibility	没有做过检测	没有做过检测	没有做过检测	没有做过检测	没有做过检测	没有做过检测	1.16667		是	否	(跳过)	0	4	5		Negative	Negative	4	1.16667	7	政府和疾控中心	错误	捐款将支持政府或疾控中心的倡议	错误		3	3	3	3	3	3	3
385	PIF-community	PIF	CBO	惠州				24	1. 男性	1. 未婚	4. 本科或大专	4. 5001-8000元/月	MSM	2.with man	>1	Yes	eligibility	没有做过检测	没有做过检测	没有做过检测	没有做过检测	没有做过检测	没有做过检测	0		是	否	(跳过)	0	2	2		Negative	Negative	2	0	7	政府和疾控中心	错误	捐款将支持政府或疾控中心的倡议	错误		3	3	3	3	3	3	3
386	PIF-community	PIF	CBO	惠州				25	1. 男性	1. 未婚	2. 初中	3. 3001-5000元/月	MSM	2.with man	≤1	No	Ineligibility	一年内做过	一年内做过	一年内做过	一年内做过	没有做过检测	没有做过检测	0.5		是	否	(跳过)	0	3.09091	2.22222		Negative	Positive	3.09091	0.5	5.4	之前的参与者	正确	捐款将仅用于支持其他参与者的检测	正确		2	2	1	1	0	0	3
387	PIF-community	PIF	CBO	惠州				53	1. 男性	3. 分居或离异	3. 高中或中专	3. 3001-5000元/月	MSM	2.with man	>1	Yes	eligibility	一年内做过	一年内做过	没有做过检测	没有做过检测	没有做过检测	没有做过检测	0.333333		是	否	(跳过)	0	3.18182	4.55556		Negative	Negative	3.18182	0.333333	4.9	政府和疾控中心	错误	我不知道捐款将用于何处	错误		3	3	3	0	0	0	0
388	PIF-community	PIF	CBO	惠州				52	1. 男性	2. 订婚或已婚	2. 初中	4. 5001-8000元/月	MSM	3.both	>1	Yes	eligibility	没有做过检测	没有做过检测	没有做过检测	没有做过检测	没有做过检测	没有做过检测	0		是	否	(跳过)	0	2.36364	3		Negative	Negative	2.36364	0	4.9	之前的参与者	正确	捐款将仅用于支持其他参与者的检测	正确		1	1	1	1	1	1	0
389	PIF-community	PIF	CBO	惠州				25	1. 男性	1. 未婚	3. 高中或中专	4. 5001-8000元/月	MSM	3.both	>1	Yes	eligibility	一年内做过	一年内做过	一年内做过	一年内做过	没有做过检测	没有做过检测	1.33333		是	否	(跳过)	1	2.90909	2		Negative	Negative	2.90909	1.33333	4	我不知道	错误	我不知道捐款将用于何处	错误		0	0	0	0	0	0	0
390	PIF-community	PIF	CBO	惠州				32	1. 男性	3. 分居或离异	2. 初中	4. 5001-8000元/月	MSM	2.with man	≤1	Yes	Ineligibility	超过一年	超过一年	没有做过检测	没有做过检测	没有做过检测	没有做过检测	0.5		是	否	(跳过)	0	3	2.44444		Negative	Negative	3	0.5	6.6	政府和疾控中心	错误	我不知道捐款将用于何处	错误		3	3	0	2	3	3	3
391	PIF-community	PIF	CBO	惠州				34	1. 男性	1. 未婚	3. 高中或中专	4. 5001-8000元/月	MSM	2.with man	≤1	Yes	Ineligibility	没有做过检测	没有做过检测	没有做过检测	没有做过检测	没有做过检测	没有做过检测	0		是	否	(跳过)	0	2.45455	3		Negative	Negative	2.45455	0	4.8	之前的参与者	正确	捐款将仅用于支持其他参与者的检测	正确		0	1	0	1	1	1	1
392	PIF-community	PIF	CBO	惠州				40	1. 男性	2. 订婚或已婚	4. 本科或大专	5. >8000元/月	MSM	3.both	>1	Yes	eligibility	一年内做过	一年内做过	一年内做过	一年内做过	超过一年	超过一年	0.166667		是	否	(跳过)	0	3	5		Negative	Negative	3	0.166667	7	之前的参与者	正确	捐款将仅用于支持其他参与者的检测	正确		3	3	3	3	3	3	3
393	PIF-community	PIF	CBO	惠州				43	1. 男性	3. 分居或离异	4. 本科或大专	5. >8000元/月	MSM	2.with man	≤1	Yes	Ineligibility	一年内做过	一年内做过	一年内做过	一年内做过	没有做过检测	没有做过检测	0		是	否	(跳过)	0	2.09091	3.22222		Negative	Negative	2.09091	0	5	之前的参与者	正确	捐款将仅用于支持其他参与者的检测	正确		1	1	1	1	1	1	1
394	PIF-community	PIF	CBO	惠州				24	1. 男性	1. 未婚	3. 高中或中专	1. ≤1500元/月	MSM	2.with man	>1	No	Ineligibility	一年内做过	一年内做过	一年内做过	一年内做过	没有做过检测	没有做过检测	0.166667		是	否	(跳过)	0			2.75	Negative	Negative	2.75	0.166667	7	政府和疾控中心	错误	捐款将支持政府或疾控中心的倡议	错误		3	3	3	3	3	3	3
395	PIF-community	PIF	CBO	惠州				29	1. 男性	1. 未婚	3. 高中或中专	4. 5001-8000元/月	MSM	2.with man	>1	No	Ineligibility	一年内做过	一年内做过	一年内做过	一年内做过	没有做过检测	没有做过检测	0.833333		是	否	(跳过)	0	4	2.55556		Negative	Negative	4	0.833333	7	研究组织	错误	捐款将仅用于支持其他参与者的检测	正确		3	3	3	3	3	3	3
396	PIF-community	PIF	CBO	惠州				19	1. 男性	1. 未婚	3. 高中或中专	2. 1500-3000元/月	MSM	2.with man	≤1	No	Ineligibility	一年内做过	一年内做过	一年内做过	一年内做过	没有做过检测	没有做过检测	0.666667		是	否	(跳过)	0	2.90909	2		Negative	Negative	2.90909	0.666667	6.2	医院或社群组织	错误	捐款将仅用于支持其他参与者的检测	正确		2	2	2	3	1	2	1
397	PIF-community	PIF	CBO	惠州				41	1. 男性	2. 订婚或已婚	3. 高中或中专	2. 1500-3000元/月	MSM	3.both	>1	No	Ineligibility	没有做过检测	没有做过检测	没有做过检测	没有做过检测	没有做过检测	没有做过检测	0.333333		是	是	50	0	3	3.55556		Negative	Negative	3	0.333333	5	医院或社群组织	错误	捐款将支持政府或疾控中心的倡议	错误		3	3	3	0	0	0	0
398	PIF-community	PIF	CBO	惠州				35	1. 男性	1. 未婚	2. 初中	2. 1500-3000元/月	MSM	2.with man	>1	Yes	eligibility	一年内做过	一年内做过	一年内做过	一年内做过	没有做过检测	没有做过检测	0		是	否	(跳过)	0	3	2.11111		Negative	Negative	3	0	5.7	之前的参与者	正确	捐款将仅用于支持其他参与者的检测	正确		2	2	2	2	2	1	2
399	PIF-community	PIF	CBO	惠州				27	1. 男性	1. 未婚	4. 本科或大专	4. 5001-8000元/月	MSM	2.with man	≤1	No	Ineligibility	一年内做过	一年内做过	一年内做过	一年内做过	没有做过检测	没有做过检测	0.333333		是	否	(跳过)	0	4	5		Negative	Negative	4	0.333333	6.6	之前的参与者	正确	捐款将仅用于支持其他参与者的检测	正确		3	3	3	3	3	1	1
400	PIF-community	PIF	CBO	惠州				39	1. 男性	2. 订婚或已婚	4. 本科或大专	5. >8000元/月	MSM	3.both	≤1	No	Ineligibility	一年内做过	一年内做过	一年内做过	一年内做过	没有做过检测	没有做过检测	0		是	是	50	0	2.90909	2.88889		Negative	Negative	2.90909	0	4.9	之前的参与者	正确	捐款将仅用于支持其他参与者的检测	正确		2	2	2	2	2	-2	-2
401	PIF-standard	PIF	hospital	珠海	2023-11-13 11:20:13	2023-11-13 11:20:13	1	31	1. 男性	2. 订婚或已婚	4. 本科或大专	4. 5001-8000元/月	Non-MSM	1.with woman	>1	Yes	eligibility	超过一年	超过一年	超过一年	一年内做过	没有做过检测	没有做过检测		0	是	是	10	不适用			.	Negative	Negative		0	6	.	.	.	.		3	3	3	3	3	-1	0
402	PIF-standard	PIF	hospital	珠海	2023-12-03 08:33:19	2023-12-03 08:33:19	7	46	1. 男性	3. 分居或离异	4. 本科或大专	4. 5001-8000元/月	Non-MSM	1.with woman	>1	Yes	eligibility	没有做过检测	没有做过检测	没有做过检测	没有做过检测	没有做过检测	没有做过检测		0.666667	是	是	5	不适用			4	Negative	Positive	4	0.666667	7	医院或社群组织	错误	捐款可被该组织用于任何目的	错误		3	3	3	3	3	3	3
403	PIF-standard	PIF	hospital	珠海	2023-12-03 09:02:00	2023-12-03 09:02:00	7	60	1. 男性	2. 订婚或已婚	2. 初中	1. ≤1500元/月	Non-MSM	1.with woman	>1	No	Ineligibility	一年内做过	一年内做过	没有做过检测	没有做过检测	没有做过检测	没有做过检测		0	是	是	10	不适用			4	Negative	Negative	4	0	7	医院或社群组织	错误	捐款将仅用于支持其他参与者的检测	正确		3	3	3	3	3	3	3
404	PIF-standard	PIF	hospital	珠海	2023-12-03 11:05:34	2023-12-03 11:05:34	7	39	2. 女性	2. 订婚或已婚	2. 初中	3. 3001-5000元/月	Non-MSM	1.with woman	>1	No	Ineligibility	没有做过检测	没有做过检测	没有做过检测	没有做过检测	没有做过检测	没有做过检测		1.33333	是	是	10	不适用			4	Negative	Negative	4	1.33333	7	医院或社群组织	错误	捐款将仅用于支持其他参与者的检测	正确		3	3	3	3	3	3	3
405	PIF-standard	PIF	hospital	珠海	2023-12-04 12:13:54	2023-12-04 12:13:54	1	42	2. 女性	2. 订婚或已婚	2. 初中	3. 3001-5000元/月	Non-MSM	1.with woman	>1	Yes	eligibility	超过一年	一年内做过	超过一年	超过一年	超过一年	超过一年		0	是	是	10	不适用			4	Negative	Negative	4	0	7	医院或社群组织	错误	捐款将仅用于支持其他参与者的检测	正确		3	3	3	3	3	3	3
406	PIF-standard	PIF	hospital	珠海	2023-12-04 15:45:36	2023-12-04 15:45:36	1	29	1. 男性	1. 未婚	4. 本科或大专	5. >8000元/月	Non-MSM	1.with woman	>1	Yes	eligibility	一年内做过	一年内做过	一年内做过	一年内做过	没有做过检测	没有做过检测		0.666667	是	是	20	不适用			2.75	Negative	Negative	2.75	0.666667	7	之前的参与者	正确	捐款将支持政府或疾控中心的倡议	错误		3	3	3	3	3	3	3
407	PIF-standard	PIF	hospital	珠海	2023-12-05 08:58:19	2023-12-05 08:58:19	2	44	1. 男性	2. 订婚或已婚	3. 高中或中专	3. 3001-5000元/月	Non-MSM	1.with woman	>1	No	Ineligibility	没有做过检测	没有做过检测	没有做过检测	超过一年	没有做过检测	没有做过检测		0	是	是	10	不适用			4	Negative	Negative	4	0	7	医院或社群组织	错误	捐款将仅用于支持其他参与者的检测	正确		3	3	3	3	3	3	3
408	PIF-standard	PIF	hospital	珠海				31	2. 女性	2. 订婚或已婚	3. 高中或中专	2. 1500-3000元/月	Non-MSM	1.with woman	>1	Yes	eligibility	没有做过检测	没有做过检测	没有做过检测	没有做过检测	没有做过检测	没有做过检测		0	是	否	(跳过)	不适用			4	Negative	Negative	4	0	7	政府和疾控中心	错误	捐款将支持政府或疾控中心的倡议	错误		3	3	3	3	3	3	3
409	PIF-standard	PIF	hospital	珠海	2023-12-08 11:00:46	2023-12-08 11:00:46	5	53	1. 男性	2. 订婚或已婚	3. 高中或中专	2. 1500-3000元/月	Non-MSM	1.with woman	>1	No	Ineligibility	一年内做过	一年内做过	没有做过检测	没有做过检测	没有做过检测	没有做过检测		0	是	是	5	不适用			4	Negative	Negative	4	0	7	研究组织	错误	捐款将仅用于支持其他参与者的检测	正确		3	3	3	3	3	3	3
410	PIF-standard	PIF	hospital	珠海				23	1. 男性	1. 未婚	5. 本科以上	4. 5001-8000元/月	Non-MSM	1.with woman	≤1	No	Ineligibility	超过一年	超过一年	没有做过检测	超过一年	没有做过检测	没有做过检测		0	是	否	(跳过)	不适用			3.25	Negative	Negative	3.25	0	6.5	医院或社群组织	错误	捐款将支持政府或疾控中心的倡议	错误		3	3	3	3	3	0	1
411	PIF-standard	PIF	hospital	珠海	2023-12-12 08:52:41	2023-12-12 08:52:41	2	54	1. 男性	2. 订婚或已婚	2. 初中	1. ≤1500元/月	Non-MSM	1.with woman	>1	No	Ineligibility	没有做过检测	没有做过检测	没有做过检测	没有做过检测	没有做过检测	没有做过检测		0	是	是	10	不适用			4	Negative	Negative	4	0	7	政府和疾控中心	错误	捐款将仅用于支持其他参与者的检测	正确		3	3	3	3	3	3	3
412	PIF-standard	PIF	hospital	珠海				64	1. 男性	2. 订婚或已婚	3. 高中或中专	3. 3001-5000元/月	Non-MSM	1.with woman	>1	No	Ineligibility	一年内做过	一年内做过	没有做过检测	没有做过检测	没有做过检测	没有做过检测		0	是	否	(跳过)	不适用			4	Negative	Negative	4	0	7	医院或社群组织	错误	捐款将仅用于支持其他参与者的检测	正确		3	3	3	3	3	3	3
413	PIF-standard	PIF	hospital	珠海				33	1. 男性	1. 未婚	3. 高中或中专	3. 3001-5000元/月	Non-MSM	1.with woman	>1	No	Ineligibility	没有做过检测	没有做过检测	没有做过检测	没有做过检测	没有做过检测	没有做过检测		0.666667	是	否	(跳过)	不适用			4	Negative	Negative	4	0.666667	7	政府和疾控中心	错误	捐款将支持政府或疾控中心的倡议	错误		3	3	3	3	3	3	3
414	PIF-standard	PIF	hospital	珠海	2023-12-18 11:28:37	2023-12-18 11:28:37	1	31	1. 男性	1. 未婚	2. 初中	3. 3001-5000元/月	Non-MSM	1.with woman	>1	Yes	eligibility	没有做过检测	没有做过检测	没有做过检测	超过一年	没有做过检测	没有做过检测		0	是	是	10	不适用			4	Positive	Negative	4	0	7	医院或社群组织	错误	捐款将支持政府或疾控中心的倡议	错误		3	3	3	3	3	3	3
415	PIF-standard	PIF	hospital	珠海	2023-12-20 09:54:22	2023-12-20 09:54:22	3	33	2. 女性	2. 订婚或已婚	3. 高中或中专	5. >8000元/月	Non-MSM	1.with woman	≤1	Yes	Ineligibility	没有做过检测	一年内做过	没有做过检测	没有做过检测	没有做过检测	没有做过检测		0	是	是	10	不适用			2.5	Negative	Negative	2.5	0	4.2	之前的参与者	正确	捐款将仅用于支持其他参与者的检测	正确		1	1	1	1	1	-3	-3
416	PIF-standard	PIF	hospital	珠海				49	2. 女性	3. 分居或离异	2. 初中	3. 3001-5000元/月	Non-MSM	1.with woman	>1	No	Ineligibility	超过一年	超过一年	超过一年	超过一年	超过一年	超过一年		0	是	否	(跳过)	不适用			3.25	Negative	Negative	3.25	0	6.2	之前的参与者	正确	捐款将仅用于支持其他参与者的检测	正确		3	3	3	3	0	2	2
417	PIF-standard	PIF	hospital	珠海	2023-12-24 09:42:33	2023-12-24 09:42:33	7	36	1. 男性	1. 未婚	1. 小学	1. ≤1500元/月	Non-MSM	1.with woman	>1	Yes	eligibility	没有做过检测	没有做过检测	没有做过检测	没有做过检测	没有做过检测	没有做过检测		1.33333	是	是	10	不适用			3.25	Negative	Negative	3.25	1.33333	6.4	之前的参与者	正确	捐款将仅用于支持其他参与者的检测	正确		3	3	3	3	3	0	0
418	PIF-standard	PIF	hospital	珠海	2023-12-25 09:50:52	2023-12-25 09:50:52	1	49	1. 男性	2. 订婚或已婚	3. 高中或中专	1. ≤1500元/月	Non-MSM	1.with woman	≤1	Yes	Ineligibility	没有做过检测	没有做过检测	没有做过检测	没有做过检测	没有做过检测	没有做过检测		0	是	是	10	不适用			4	Negative	Negative	4	0	6.9	医院或社群组织	错误	捐款将仅用于支持其他参与者的检测	正确		3	3	3	2	3	3	3
419	PIF-standard	PIF	hospital	珠海	2023-12-27 10:47:06	2023-12-27 10:47:06	3	24	1. 男性	1. 未婚	2. 初中	2. 1500-3000元/月	Non-MSM	1.with woman	≤1	Yes	Ineligibility	没有做过检测	没有做过检测	没有做过检测	没有做过检测	没有做过检测	没有做过检测		0	是	是	10	不适用			4	Negative	Positive	4	0	6.8	医院或社群组织	错误	捐款将仅用于支持其他参与者的检测	正确		3	2	3	2	3	3	3
420	PIF-standard	PIF	hospital	珠海				74	1. 男性	2. 订婚或已婚	2. 初中	2. 1500-3000元/月	Non-MSM	1.with woman	≤1	Yes	Ineligibility	没有做过检测	没有做过检测	没有做过检测	没有做过检测	没有做过检测	没有做过检测		0	是	否	(跳过)	不适用			4	Negative	Negative	4	0	7	医院或社群组织	错误	捐款将仅用于支持其他参与者的检测	正确		3	3	3	3	3	3	3
421	PIF-standard	PIF	hospital	珠海				38	1. 男性	1. 未婚	4. 本科或大专	2. 1500-3000元/月	Non-MSM	1.with woman	>1	Yes	eligibility	没有做过检测	没有做过检测	没有做过检测	没有做过检测	没有做过检测	没有做过检测		0	是	否	(跳过)	不适用			4	Negative	Negative	4	0	7	医院或社群组织	错误	捐款将仅用于支持其他参与者的检测	正确		3	3	3	3	3	3	3
422	PIF-standard	PIF	hospital	珠海	2023-12-30 09:20:04	2023-12-30 09:20:04	6	47	1. 男性	2. 订婚或已婚	3. 高中或中专	3. 3001-5000元/月	Non-MSM	1.with woman	≤1	No	Ineligibility	没有做过检测	没有做过检测	没有做过检测	没有做过检测	没有做过检测	没有做过检测		0	是	是	10	不适用			4	Negative	Negative	4	0	7	医院或社群组织	错误	捐款将仅用于支持其他参与者的检测	正确		3	3	3	3	3	3	3
423	PIF-standard	PIF	hospital	珠海	2023-12-30 10:11:25	2023-12-30 10:11:25	6	36	1. 男性	2. 订婚或已婚	4. 本科或大专	5. >8000元/月	Non-MSM	1.with woman	≤1	Yes	Ineligibility	没有做过检测	没有做过检测	没有做过检测	没有做过检测	没有做过检测	没有做过检测		0	是	是	10	不适用			2.5	Negative	Positive	2.5	0	4.6	我不知道	错误	我不知道捐款将用于何处	错误		2	2	2	0	0	0	0
424	PIF-standard	PIF	hospital	珠海	2023-12-30 11:50:05	2023-12-30 11:50:05	6	45	1. 男性	2. 订婚或已婚	2. 初中	3. 3001-5000元/月	Non-MSM	1.with woman	>1	Yes	eligibility	没有做过检测	没有做过检测	没有做过检测	没有做过检测	没有做过检测	没有做过检测		0	是	是	10	不适用			4	Negative	Negative	4	0	7	医院或社群组织	错误	捐款将仅用于支持其他参与者的检测	正确		3	3	3	3	3	3	3
425	PIF-standard	PIF	hospital	珠海	2023-12-30 15:52:55	2023-12-30 15:52:55	6	57	1. 男性	2. 订婚或已婚	2. 初中	2. 1500-3000元/月	Non-MSM	1.with woman	>1	Yes	eligibility	没有做过检测	没有做过检测	没有做过检测	没有做过检测	没有做过检测	没有做过检测		0	是	是	10	不适用			4	Positive	Negative	4	0	6.7	医院或社群组织	错误	捐款将仅用于支持其他参与者的检测	正确		3	3	2	3	3	3	2
426	PIF-standard	PIF	hospital	珠海	2024-01-02 09:43:28	2024-01-02 09:43:28	2	61	1. 男性	2. 订婚或已婚	3. 高中或中专	2. 1500-3000元/月	Non-MSM	1.with woman	≤1	Yes	Ineligibility	没有做过检测	没有做过检测	没有做过检测	没有做过检测	没有做过检测	没有做过检测		0	否	是	10	不适用			4	not test	not test	4	0	6.9	医院或社群组织	错误	捐款将仅用于支持其他参与者的检测	正确		3	3	3	2	3	3	3
427	PIF-standard	PIF	hospital	珠海	2024-01-02 11:39:52	2024-01-02 11:39:52	2	36	1. 男性	2. 订婚或已婚	2. 初中	3. 3001-5000元/月	Non-MSM	1.with woman	≤1	Yes	Ineligibility	没有做过检测	没有做过检测	没有做过检测	没有做过检测	没有做过检测	没有做过检测		0	是	是	10	不适用			4	Negative	Positive	4	0	6.8	医院或社群组织	错误	捐款将仅用于支持其他参与者的检测	正确		3	3	3	2	3	3	3
428	PIF-standard	PIF	hospital	珠海	2024-01-06 09:28:55	2024-01-06 09:28:55	6	30	1. 男性	2. 订婚或已婚	3. 高中或中专	5. >8000元/月	Non-MSM	1.with woman	≤1	No	Ineligibility	没有做过检测	没有做过检测	没有做过检测	没有做过检测	没有做过检测	没有做过检测		0	是	是	10	不适用			4	Negative	Positive	4	0	6.9	医院或社群组织	错误	捐款将仅用于支持其他参与者的检测	正确		3	2	3	3	3	3	3
429	PIF-standard	PIF	hospital	珠海				27	1. 男性	1. 未婚	3. 高中或中专	4. 5001-8000元/月	Non-MSM	1.with woman	>1	Yes	eligibility	没有做过检测	没有做过检测	没有做过检测	没有做过检测	没有做过检测	没有做过检测		0	是	否		不适用			4	Negative	Positive	4	0	6.8	医院或社群组织	错误	捐款将仅用于支持其他参与者的检测	正确		3	3	3	3	3	3	2
430	PIF-standard	PIF	hospital	珠海				47	2. 女性	2. 订婚或已婚	1. 小学	2. 1500-3000元/月	Non-MSM	1.with woman	>1	No	Ineligibility	没有做过检测	没有做过检测	没有做过检测	没有做过检测	没有做过检测	没有做过检测		0	是	否	(跳过)	不适用			3.5	Negative	Negative	3.5	0	5.9	之前的参与者	正确	捐款将仅用于支持其他参与者的检测	正确		2	2	2	2	2	2	1
431	PIF-standard	PIF	hospital	珠海	2024-01-08 16:11:38	2024-01-08 16:11:38	1	21	2. 女性	1. 未婚	4. 本科或大专	2. 1500-3000元/月	Non-MSM	1.with woman	>1	No	Ineligibility	一年内做过	一年内做过	没有做过检测	没有做过检测	没有做过检测	没有做过检测		0	是	是	10	不适用			3	Negative	Positive	3	0	6	医院或社群组织	错误	捐款将仅用于支持其他参与者的检测	正确		2	2	2	2	2	2	2
432	PIF-standard	PIF	hospital	珠海				70	1. 男性	2. 订婚或已婚	2. 初中	2. 1500-3000元/月	Non-MSM	1.with woman	≤1	Yes	Ineligibility	没有做过检测	没有做过检测	没有做过检测	没有做过检测	没有做过检测	没有做过检测		0	是	否	(跳过)	不适用			4	Negative	Negative	4	0	6.8	医院或社群组织	错误	捐款将仅用于支持其他参与者的检测	正确		3	2	3	3	3	3	3
433	PIF-standard	PIF	hospital	珠海	2024-01-12 09:53:47	2024-01-12 09:53:47	5	26	1. 男性	1. 未婚	2. 初中	2. 1500-3000元/月	MSM	3.both	≤1	Yes	Ineligibility	没有做过检测	没有做过检测	没有做过检测	没有做过检测	没有做过检测	没有做过检测	0.833333		是	是	10	不适用	4	5		Negative	Positive	4	0.833333	7	医院或社群组织	错误	捐款将仅用于支持其他参与者的检测	正确		3	3	3	3	3	3	3
434	PIF-standard	PIF	hospital	珠海				26	1. 男性	1. 未婚	5. 本科以上	4. 5001-8000元/月	Non-MSM	1.with woman	≤1	No	Ineligibility	一年内做过	没有做过检测	没有做过检测	没有做过检测	没有做过检测	没有做过检测		0	是	否	(跳过)	不适用			3.25	Negative	Negative	3.25	0	7	政府和疾控中心	错误	捐款将支持政府或疾控中心的倡议	错误		3	3	3	3	3	3	3
435	PIF-standard	PIF	hospital	珠海				22	1. 男性	1. 未婚	4. 本科或大专	4. 5001-8000元/月	Non-MSM	1.with woman	≤1	No	Ineligibility	没有做过检测	没有做过检测	没有做过检测	一年内做过	没有做过检测	没有做过检测		0.666667	是	否	(跳过)	不适用			3.25	Negative	Positive	3.25	0.666667	7	政府和疾控中心	错误	捐款将支持政府或疾控中心的倡议	错误		3	3	3	3	3	3	3
436	PIF-standard	PIF	hospital	珠海	2024-01-14 11:06:12	2024-01-14 11:06:12	7	46	1. 男性	2. 订婚或已婚	3. 高中或中专	3. 3001-5000元/月	Non-MSM	1.with woman	≤1	No	Ineligibility	没有做过检测	没有做过检测	没有做过检测	没有做过检测	没有做过检测	没有做过检测		0	是	是	10	不适用			4	Negative	Negative	4	0	7	医院或社群组织	错误	捐款将仅用于支持其他参与者的检测	正确		3	3	3	3	3	3	3
437	PIF-standard	PIF	hospital	珠海				27	2. 女性	1. 未婚	4. 本科或大专	5. >8000元/月	Non-MSM	1.with woman	>1	No	Ineligibility	没有做过检测	没有做过检测	没有做过检测	没有做过检测	没有做过检测	没有做过检测		0.666667	是	否	(跳过)	不适用			2.75	Negative	Negative	2.75	0.666667	7	医院或社群组织	错误	我没有听说过关捐款的信息	不知道		3	3	3	3	3	3	3
438	PIF-standard	PIF	hospital	珠海	2024-01-15 08:35:16	2024-01-15 08:35:16	1	56	2. 女性	2. 订婚或已婚	2. 初中	2. 1500-3000元/月	Non-MSM	1.with woman	>1	No	Ineligibility	一年内做过	一年内做过	没有做过检测	没有做过检测	没有做过检测	没有做过检测		1	是	是	10	不适用			3.5	Negative	Negative	3.5	1	7	医院或社群组织	错误	捐款将仅用于支持其他参与者的检测	正确		3	3	3	3	3	3	3
439	PIF-standard	PIF	hospital	珠海				33	1. 男性	2. 订婚或已婚	4. 本科或大专	3. 3001-5000元/月	Non-MSM	1.with woman	>1	No	Ineligibility	没有做过检测	没有做过检测	没有做过检测	没有做过检测	没有做过检测	没有做过检测		0	是	否	(跳过)	不适用			1.75	Negative	Negative	1.75	0	7	之前的参与者	正确	捐款将仅用于支持其他参与者的检测	正确		3	3	3	3	3	3	3
440	PIF-standard	PIF	hospital	珠海	2024-01-19 11:36:17	2024-01-19 11:36:17	5	51	1. 男性	2. 订婚或已婚	2. 初中	3. 3001-5000元/月	Non-MSM	1.with woman	>1	Yes	eligibility	没有做过检测	没有做过检测	没有做过检测	没有做过检测	没有做过检测	没有做过检测		0	是	是	10	不适用			4	Negative	Negative	4	0	6.7	医院或社群组织	错误	捐款将仅用于支持其他参与者的检测	正确		3	2	3	3	2	3	3
441	PIF-standard	PIF	hospital	珠海				60	1. 男性	4. 丧偶	1. 小学	2. 1500-3000元/月	Non-MSM	1.with woman	≤1	Yes	Ineligibility	没有做过检测	没有做过检测	没有做过检测	没有做过检测	没有做过检测	没有做过检测		0	是	否	(跳过)	不适用			4	Negative	Negative	4	0	6.7	之前的参与者	正确	捐款将仅用于支持其他参与者的检测	正确		3	2	3	2	3	3	2
442	PIF-standard	PIF	hospital	珠海	2024-01-30 08:52:24	2024-01-30 08:52:24	2	41	2. 女性	2. 订婚或已婚	1. 小学	1. ≤1500元/月	Non-MSM	1.with woman	>1	No	Ineligibility	没有做过检测	没有做过检测	没有做过检测	没有做过检测	没有做过检测	没有做过检测		0	是	是	10	不适用			3.5	Negative	Negative	3.5	0	6.9	之前的参与者	正确	捐款将仅用于支持其他参与者的检测	正确		3	3	3	3	3	3	3
443	PIF-standard	PIF	hospital	珠海	2024-02-04 09:21:28	2024-02-04 09:21:28	7	44	1. 男性	2. 订婚或已婚	2. 初中	1. ≤1500元/月	Non-MSM	1.with woman	>1	Yes	eligibility	没有做过检测	没有做过检测	没有做过检测	没有做过检测	没有做过检测	没有做过检测		0	是	是	20	不适用			4	Negative	Positive	4	0	6.7	之前的参与者	正确	捐款将仅用于支持其他参与者的检测	正确		3	2	3	2	3	3	3
444	PIF-standard	PIF	hospital	珠海	2024-02-05 14:43:09	2024-02-05 14:43:09	1	46	1. 男性	2. 订婚或已婚	2. 初中	3. 3001-5000元/月	Non-MSM	1.with woman	≤1	Yes	Ineligibility	没有做过检测	没有做过检测	没有做过检测	没有做过检测	没有做过检测	没有做过检测		0	是	是	10	不适用			4	Negative	Negative	4	0	7	之前的参与者	正确	捐款将仅用于支持其他参与者的检测	正确		3	3	3	3	3	3	3
445	PIF-standard	PIF	hospital	珠海				47	1. 男性	1. 未婚	2. 初中	2. 1500-3000元/月	Non-MSM	1.with woman	≤1	Yes	Ineligibility	没有做过检测	没有做过检测	没有做过检测	没有做过检测	没有做过检测	没有做过检测		0	是	否	(跳过)	不适用			4	Negative	Negative	4	0	6.8	之前的参与者	正确	捐款将仅用于支持其他参与者的检测	正确		3	2	3	3	3	3	3
446	PIF-standard	PIF	hospital	珠海				27	1. 男性	1. 未婚	2. 初中	3. 3001-5000元/月	Non-MSM	1.with woman	≤1	Yes	Ineligibility	超过一年	超过一年	没有做过检测	没有做过检测	超过一年	超过一年		0	是	否	(跳过)	不适用			2.5	Negative	Negative	2.5	0	5	政府和疾控中心	错误	捐款将支持政府或疾控中心的倡议	错误		1	1	1	1	1	1	1
447	PIF-standard	PIF	hospital	珠海	2024-02-24 14:37:03	2024-02-24 14:37:03	6	26	1. 男性	1. 未婚	4. 本科或大专	5. >8000元/月	Non-MSM	1.with woman	>1	Yes	eligibility	没有做过检测	没有做过检测	没有做过检测	没有做过检测	没有做过检测	没有做过检测		0	是	是	10	不适用			3.75	Negative	Positive	3.75	0	6.9	之前的参与者	正确	捐款将仅用于支持其他参与者的检测	正确		3	3	2	3	3	3	3
448	PIF-standard	PIF	hospital	珠海				73	1. 男性	2. 订婚或已婚	1. 小学	1. ≤1500元/月	Non-MSM	1.with woman	≤1	Yes	Ineligibility	没有做过检测	没有做过检测	没有做过检测	没有做过检测	没有做过检测	没有做过检测		0	是	否	(跳过)	不适用			4	Negative	Positive	4	0	6.8	之前的参与者	正确	捐款将仅用于支持其他参与者的检测	正确		3	2	3	3	3	2	3
449	PIF-standard	PIF	hospital	珠海	2024-02-27 08:28:47	2024-02-27 08:28:47	2	43	1. 男性	2. 订婚或已婚	2. 初中	4. 5001-8000元/月	Non-MSM	1.with woman	>1	No	Ineligibility	没有做过检测	没有做过检测	没有做过检测	没有做过检测	没有做过检测	没有做过检测		0	是	是	20	不适用			4	Negative	Negative	4	0	7	之前的参与者	正确	捐款将仅用于支持其他参与者的检测	正确		3	3	3	3	3	3	3
450	PIF-standard	PIF	hospital	珠海	2024-02-28 15:04:56	2024-02-28 15:04:56	3	33	1. 男性	2. 订婚或已婚	3. 高中或中专	2. 1500-3000元/月	Non-MSM	1.with woman	≤1	No	Ineligibility	没有做过检测	没有做过检测	没有做过检测	没有做过检测	没有做过检测	没有做过检测		0	是	是	10	不适用			3.25	Negative	Positive	3.25	0	7	之前的参与者	正确	捐款将仅用于支持其他参与者的检测	正确		3	3	3	3	3	3	3
451	PIF-standard	PIF	hospital	珠海				57	2. 女性	2. 订婚或已婚	2. 初中	2. 1500-3000元/月	Non-MSM	1.with woman	>1	No	Ineligibility	没有做过检测	没有做过检测	没有做过检测	没有做过检测	没有做过检测	没有做过检测		0	是	否	(跳过)	不适用			3	Negative	Negative	3	0	6.1	之前的参与者	正确	捐款将仅用于支持其他参与者的检测	正确		2	2	2	2	2	2	2
452	PIF-standard	PIF	hospital	珠海				70	2. 女性	2. 订婚或已婚	1. 小学	1. ≤1500元/月	Non-MSM	1.with woman	>1	Yes	eligibility	一年内做过	一年内做过	没有做过检测	没有做过检测	没有做过检测	没有做过检测		0	是	否	(跳过)	不适用			4	Negative	Negative	4	0	6.9	之前的参与者	正确	捐款将仅用于支持其他参与者的检测	正确		3	3	3	3	3	3	3
453	PIF-standard	PIF	hospital	珠海	2024-03-02 15:04:53	2024-03-02 15:04:53	6	58	1. 男性	2. 订婚或已婚	2. 初中	2. 1500-3000元/月	Non-MSM	1.with woman	>1	Yes	eligibility	没有做过检测	没有做过检测	没有做过检测	没有做过检测	没有做过检测	没有做过检测		0	是	是	20	不适用			4	Negative	Negative	4	0	6.9	之前的参与者	正确	捐款将仅用于支持其他参与者的检测	正确		3	3	3	3	2	3	3
454	PIF-standard	PIF	hospital	珠海				53	1. 男性	2. 订婚或已婚	1. 小学	2. 1500-3000元/月	Non-MSM	1.with woman	≤1	Yes	Ineligibility	没有做过检测	没有做过检测	没有做过检测	没有做过检测	没有做过检测	没有做过检测		0	是	否	(跳过)	不适用			4	Negative	Negative	4	0	7	之前的参与者	正确	捐款将仅用于支持其他参与者的检测	正确		3	3	3	3	3	3	3
455	PIF-standard	PIF	hospital	珠海	2024-03-08 10:57:06	2024-03-08 10:57:06	5	43	1. 男性	2. 订婚或已婚	4. 本科或大专	3. 3001-5000元/月	Non-MSM	1.with woman	≤1	Yes	Ineligibility	没有做过检测	没有做过检测	一年内做过	一年内做过	没有做过检测	超过一年		0	是	是	10	不适用			2.5	Negative	Positive	2.5	0	4.6	之前的参与者	正确	捐款将仅用于支持其他参与者的检测	正确		2	2	-2	2	2	-1	0
456	PIF-standard	PIF	hospital	珠海				33	1. 男性	1. 未婚	4. 本科或大专	5. >8000元/月	Non-MSM	1.with woman	>1	Yes	eligibility	没有做过检测	没有做过检测	没有做过检测	没有做过检测	没有做过检测	没有做过检测		0	是	否	(跳过)	不适用			4	Negative	Negative	4	0	7	之前的参与者	正确	捐款将仅用于支持其他参与者的检测	正确		3	3	3	3	3	3	3
457	PIF-standard	PIF	hospital	珠海				79	1. 男性	2. 订婚或已婚	4. 本科或大专	3. 3001-5000元/月	Non-MSM	1.with woman	≤1	Yes	Ineligibility	没有做过检测	没有做过检测	没有做过检测	没有做过检测	没有做过检测	没有做过检测		0	是	否	(跳过)	不适用			4	Negative	Negative	4	0	6.8	之前的参与者	正确	捐款将仅用于支持其他参与者的检测	正确		3	3	2	3	3	3	3
458	PIF-standard	PIF	hospital	珠海				28	1. 男性	1. 未婚	4. 本科或大专	4. 5001-8000元/月	Non-MSM	1.with woman	≤1	No	Ineligibility	没有做过检测	没有做过检测	没有做过检测	没有做过检测	没有做过检测	没有做过检测		0	是	否	(跳过)	不适用			4	Positive	Positive	4	0	7	政府和疾控中心	错误	捐款将支持政府或疾控中心的倡议	错误		3	3	3	3	3	3	3
459	PIF-standard	PIF	hospital	珠海				33	1. 男性	1. 未婚	4. 本科或大专	2. 1500-3000元/月	Non-MSM	1.with woman	>1	Yes	eligibility	没有做过检测	没有做过检测	没有做过检测	没有做过检测	没有做过检测	没有做过检测		0	是	否	(跳过)	不适用			4	Negative	Negative	4	0	7	之前的参与者	正确	捐款将仅用于支持其他参与者的检测	正确		3	3	3	3	3	3	3
460	PIF-standard	PIF	hospital	珠海				36	1. 男性	2. 订婚或已婚	5. 本科以上	5. >8000元/月	Non-MSM	1.with woman	≤1	Yes	Ineligibility	没有做过检测	没有做过检测	没有做过检测	没有做过检测	没有做过检测	没有做过检测		0	是	否	(跳过)	不适用			4	Negative	Negative	4	0	6.8	之前的参与者	正确	捐款将仅用于支持其他参与者的检测	正确		3	3	3	2	3	2	3
461	PIF-standard	PIF	hospital	珠海				30	1. 男性	2. 订婚或已婚	3. 高中或中专	4. 5001-8000元/月	Non-MSM	1.with woman	>1	No	Ineligibility	没有做过检测	没有做过检测	没有做过检测	没有做过检测	没有做过检测	没有做过检测		0	是	否	(跳过)	不适用			1.5	Negative	Negative	1.5	0	4	医院或社群组织	错误	捐款将仅用于支持其他参与者的检测	正确		3	3	3	-2	-2	-1	-1
462	PIF-standard	PIF	hospital	珠海				77	1. 男性	2. 订婚或已婚	2. 初中	2. 1500-3000元/月	Non-MSM	1.with woman	>1	Yes	eligibility	没有做过检测	没有做过检测	没有做过检测	没有做过检测	没有做过检测	没有做过检测		0	是	否	(跳过)	不适用			3.75	Negative	Negative	3.75	0	6.8	之前的参与者	正确	捐款将仅用于支持其他参与者的检测	正确		3	3	3	3	2	3	3
463	PIF-standard	PIF	hospital	珠海				63	1. 男性	1. 未婚	1. 小学	2. 1500-3000元/月	Non-MSM	1.with woman	>1	Yes	eligibility	没有做过检测	没有做过检测	没有做过检测	没有做过检测	没有做过检测	没有做过检测		0	是	否	(跳过)	不适用			4	Negative	Negative	4	0	6.9	之前的参与者	正确	捐款将仅用于支持其他参与者的检测	正确		3	3	2	3	3	3	3
464	PIF-standard	PIF	hospital	珠海				28	1. 男性	1. 未婚	2. 初中	3. 3001-5000元/月	Non-MSM	1.with woman	≤1	Yes	Ineligibility	没有做过检测	没有做过检测	没有做过检测	没有做过检测	没有做过检测	没有做过检测		0	是	否	(跳过)	不适用	3.3	3		Negative	Positive	3.3	0	4	我不知道	错误	我不知道捐款将用于何处	错误		0	0	0	0	0	0	0
465	PIF-standard	PIF	hospital	珠海				74	1. 男性	2. 订婚或已婚	1. 小学	1. ≤1500元/月	Non-MSM	1.with woman	≤1	Yes	Ineligibility	没有做过检测	没有做过检测	没有做过检测	没有做过检测	没有做过检测	没有做过检测		0	是	否	(跳过)	不适用			4	Negative	Negative	4	0	7	之前的参与者	正确	捐款将仅用于支持其他参与者的检测	正确		3	3	3	3	3	3	3
466	PIF-standard	PIF	hospital	珠海				57	1. 男性	2. 订婚或已婚	1. 小学	2. 1500-3000元/月	Non-MSM	1.with woman	>1	Yes	eligibility	没有做过检测	没有做过检测	没有做过检测	没有做过检测	没有做过检测	没有做过检测		0	是	否	(跳过)	不适用			4	Negative	Positive	4	0	6.9	之前的参与者	正确	捐款将仅用于支持其他参与者的检测	正确		3	3	3	3	2	3	3
467	PIF-standard	PIF	hospital	珠海				56	1. 男性	2. 订婚或已婚	2. 初中	2. 1500-3000元/月	Non-MSM	1.with woman	>1	Yes	eligibility	没有做过检测	没有做过检测	没有做过检测	没有做过检测	没有做过检测	没有做过检测		0	是	否	(跳过)	不适用			4	Negative	Negative	4	0	7	之前的参与者	正确	捐款将仅用于支持其他参与者的检测	正确		3	3	3	3	3	3	3
468	PIF-standard	PIF	hospital	珠海				31	1. 男性	2. 订婚或已婚	3. 高中或中专	2. 1500-3000元/月	Non-MSM	1.with woman	>1	Yes	eligibility	没有做过检测	没有做过检测	没有做过检测	没有做过检测	没有做过检测	没有做过检测		0	是	否	(跳过)	不适用			2	Negative	Negative	2	0	4.6	我不知道	错误	我不知道捐款将用于何处	错误		2	2	1	1	-2	0	0
469	PIF-standard	PIF	hospital	珠海	2024-03-19 09:02:08	2024-03-19 09:02:08	2	45	1. 男性	2. 订婚或已婚	2. 初中	4. 5001-8000元/月	Non-MSM	1.with woman	≤1	Yes	Ineligibility	没有做过检测	没有做过检测	没有做过检测	没有做过检测	没有做过检测	没有做过检测		0	是	是	5	不适用			4	Negative	Negative	4	0	7	之前的参与者	正确	捐款将仅用于支持其他参与者的检测	正确		3	3	3	3	3	3	3
470	PIF-standard	PIF	hospital	珠海	2024-03-19 09:24:19	2024-03-19 09:24:19	2	42	1. 男性	2. 订婚或已婚	4. 本科或大专	5. >8000元/月	Non-MSM	1.with woman	≤1	Yes	Ineligibility	没有做过检测	没有做过检测	没有做过检测	没有做过检测	没有做过检测	没有做过检测		0	是	是	10	不适用			1.5	Negative	Negative	1.5	0	5.4	之前的参与者	正确	捐款将仅用于支持其他参与者的检测	正确		2	2	0	2	2	0	0
471	PIF-standard	PIF	hospital	珠海	2024-03-19 09:25:19	2024-03-19 09:25:19	2	36	1. 男性	2. 订婚或已婚	2. 初中	3. 3001-5000元/月	Non-MSM	1.with woman	≤1	Yes	Ineligibility	没有做过检测	没有做过检测	没有做过检测	没有做过检测	没有做过检测	没有做过检测		0	是	是	20	不适用			2.75	Negative	Negative	2.75	0	5.7	之前的参与者	正确	捐款将仅用于支持其他参与者的检测	正确		3	3	2	2	2	-1	0
472	PIF-standard	PIF	hospital	珠海	2024-03-19 09:48:43	2024-03-19 09:48:43	2	33	1. 男性	2. 订婚或已婚	4. 本科或大专	4. 5001-8000元/月	Non-MSM	1.with woman	>1	No	Ineligibility	一年内做过	一年内做过	没有做过检测	没有做过检测	没有做过检测	没有做过检测		0	是	是	10	不适用			3	Negative	Positive	3	0	7	之前的参与者	正确	捐款将仅用于支持其他参与者的检测	正确		3	3	3	3	3	3	3
473	PIF-standard	PIF	hospital	珠海				41	2. 女性	2. 订婚或已婚	3. 高中或中专	4. 5001-8000元/月	Non-MSM	1.with woman	>1	No	Ineligibility	没有做过检测	没有做过检测	没有做过检测	没有做过检测	没有做过检测	没有做过检测		0	是	否	(跳过)	不适用			2.75	Negative	Negative	2.75	0	7	之前的参与者	正确	捐款将仅用于支持其他参与者的检测	正确		3	3	3	3	3	3	3
474	PIF-standard	PIF	hospital	珠海				21	1. 男性	1. 未婚	4. 本科或大专	1. ≤1500元/月	Non-MSM	1.with woman	≤1	Yes	Ineligibility	没有做过检测	没有做过检测	没有做过检测	没有做过检测	没有做过检测	没有做过检测		0	是	否	(跳过)	不适用			4	Negative	Negative	4	0	7	之前的参与者	正确	捐款将仅用于支持其他参与者的检测	正确		3	3	3	3	3	3	3
475	PIF-standard	PIF	hospital	珠海				27	1. 男性	1. 未婚	3. 高中或中专	5. >8000元/月	Non-MSM	1.with woman	>1	No	Ineligibility	没有做过检测	没有做过检测	没有做过检测	没有做过检测	没有做过检测	没有做过检测		0	是	否	(跳过)	不适用			2.5	Negative	Negative	2.5	0	5	我不知道	错误	捐款将支持政府或疾控中心的倡议	错误		2	2	2	2	2	0	0
476	PIF-standard	PIF	hospital	珠海	2024-03-22 14:59:18	2024-03-22 14:59:18	5	32	1. 男性	2. 订婚或已婚	3. 高中或中专	4. 5001-8000元/月	Non-MSM	1.with woman	≤1	Yes	Ineligibility	没有做过检测	没有做过检测	没有做过检测	没有做过检测	没有做过检测	没有做过检测		0	是	是	5	不适用			4	Negative	Negative	4	0	4	政府和疾控中心	错误	我不知道捐款将用于何处	错误		0	0	0	0	0	0	0
477	PIF-standard	PIF	hospital	珠海	2024-03-22 15:54:11	2024-03-22 15:54:11	5	23	1. 男性	1. 未婚	4. 本科或大专	3. 3001-5000元/月	Non-MSM	1.with woman	≤1	Yes	Ineligibility	没有做过检测	没有做过检测	没有做过检测	没有做过检测	没有做过检测	没有做过检测		0	是	是	10	不适用			1.75	Negative	Negative	1.75	0	6.7	政府和疾控中心	错误	捐款将支持政府或疾控中心的倡议	错误		3	3	3	3	3	0	3
478	PIF-standard	PIF	hospital	珠海	2024-03-22 17:06:06	2024-03-22 17:06:06	5	50	1. 男性	2. 订婚或已婚	2. 初中	3. 3001-5000元/月	Non-MSM	1.with woman	>1	Yes	eligibility	没有做过检测	没有做过检测	没有做过检测	没有做过检测	没有做过检测	没有做过检测		0	是	是	5	不适用			4	Negative	Negative	4	0	7	之前的参与者	正确	捐款将仅用于支持其他参与者的检测	正确		3	3	3	3	3	3	3
479	PIF-standard	PIF	hospital	珠海	2024-03-23 10:16:30	2024-03-23 10:16:30	6	32	1. 男性	2. 订婚或已婚	5. 本科以上	5. >8000元/月	Non-MSM	1.with woman	≤1	Yes	Ineligibility	没有做过检测	没有做过检测	没有做过检测	没有做过检测	没有做过检测	没有做过检测		0	是	是	5	不适用			2	Negative	Negative	2	0	4.3	政府和疾控中心	错误	捐款将支持政府或疾控中心的倡议	错误		3	0	0	0	0	0	0
480	PIF-standard	PIF	hospital	珠海				30	1. 男性	1. 未婚	4. 本科或大专	5. >8000元/月	Non-MSM	1.with woman	>1	No	Ineligibility	没有做过检测	没有做过检测	没有做过检测	没有做过检测	没有做过检测	没有做过检测		0	是	否	(跳过)	不适用			4	Negative	Negative	4	0	7	之前的参与者	正确	捐款将仅用于支持其他参与者的检测	正确		3	3	3	3	3	3	3
481	PIF-standard	PIF	hospital	珠海				29	2. 女性	1. 未婚	2. 初中	2. 1500-3000元/月	Non-MSM	1.with woman	≤1	Yes	Ineligibility	没有做过检测	超过一年	没有做过检测	没有做过检测	没有做过检测	没有做过检测		0	是	否	(跳过)	不适用			4	Negative	Negative	4	0	7	我不知道	错误	我不知道捐款将用于何处	错误		3	3	3	3	3	3	3
482	PIF-standard	PIF	hospital	珠海				35	1. 男性	2. 订婚或已婚	4. 本科或大专	1. ≤1500元/月	Non-MSM	1.with woman	>1	Yes	eligibility	超过一年	超过一年	超过一年	超过一年	超过一年	超过一年		0	是	否	(跳过)	不适用			1	Negative	Negative	1	0	5	医院或社群组织	错误	我没有听说过关捐款的信息	不知道		1	1	1	1	1	1	1
483	PIF-standard	PIF	hospital	珠海				21	1. 男性	1. 未婚	3. 高中或中专	4. 5001-8000元/月	Non-MSM	1.with woman	>1	No	Ineligibility	没有做过检测	没有做过检测	没有做过检测	没有做过检测	没有做过检测	没有做过检测		0	是	否	(跳过)	不适用			4	Negative	Negative	4	0	7	医院或社群组织	错误	我没有听说过关捐款的信息	不知道		3	3	3	3	3	3	3
484	PIF-standard	PIF	hospital	珠海	2024-03-27 08:27:12	2024-03-27 08:27:12	3	55	1. 男性	2. 订婚或已婚	2. 初中	3. 3001-5000元/月	Non-MSM	1.with woman	≤1	Yes	Ineligibility	一年内做过	一年内做过	一年内做过	没有做过检测	没有做过检测	没有做过检测		0	是	是	10	不适用			4	Negative	Negative	4	0	7	之前的参与者	正确	捐款将仅用于支持其他参与者的检测	正确		3	3	3	3	3	3	3
485	PIF-standard	PIF	hospital	珠海				42	1. 男性	2. 订婚或已婚	4. 本科或大专	4. 5001-8000元/月	Non-MSM	1.with woman	≤1	Yes	Ineligibility	没有做过检测	没有做过检测	没有做过检测	没有做过检测	没有做过检测	没有做过检测		0	是	否	(跳过)	不适用			3	Negative	Negative	3	0	4.4	之前的参与者	正确	捐款将仅用于支持其他参与者的检测	正确		1	1	1	2	1	-2	-3
486	PIF-standard	PIF	hospital	珠海	2024-03-29 16:29:05	2024-03-29 16:29:05	5	19	1. 男性	1. 未婚	4. 本科或大专	2. 1500-3000元/月	Non-MSM	1.with woman	>1	Yes	eligibility	没有做过检测	没有做过检测	没有做过检测	没有做过检测	没有做过检测	没有做过检测		0	是	是	20	不适用			4	Positive	Negative	4	0	6.9	之前的参与者	正确	捐款将仅用于支持其他参与者的检测	正确		3	3	3	2	3	3	3
487	PIF-standard	PIF	hospital	珠海				27	1. 男性	1. 未婚	4. 本科或大专	3. 3001-5000元/月	Non-MSM	1.with woman	>1	No	Ineligibility	一年内做过	一年内做过	一年内做过	一年内做过	没有做过检测	没有做过检测		0.666667	是	否	(跳过)	不适用			4	Negative	Negative	4	0.666667	7	之前的参与者	正确	捐款将仅用于支持其他参与者的检测	正确		3	3	3	3	3	3	3
488	PIF-standard	PIF	hospital	珠海	2024-04-01 15:23:17	2024-04-01 15:23:17	1	26	1. 男性	1. 未婚	4. 本科或大专	3. 3001-5000元/月	Non-MSM	1.with woman	≤1	Yes	Ineligibility	没有做过检测	没有做过检测	没有做过检测	没有做过检测	没有做过检测	没有做过检测		0	是	是	10	不适用			4	Negative	Negative	4	0	7	之前的参与者	正确	捐款将仅用于支持其他参与者的检测	正确		3	3	3	3	3	3	3
489	PIF-standard	PIF	hospital	珠海				29	1. 男性	1. 未婚	4. 本科或大专	3. 3001-5000元/月	Non-MSM	1.with woman	≤1	Yes	Ineligibility	没有做过检测	没有做过检测	没有做过检测	没有做过检测	没有做过检测	没有做过检测		0.666667	是	否	(跳过)	不适用			3.5	Negative	Negative	3.5	0.666667	7	之前的参与者	正确	捐款将仅用于支持其他参与者的检测	正确		3	3	3	3	3	3	3
490	PIF-standard	PIF	hospital	珠海				23	1. 男性	1. 未婚	2. 初中	4. 5001-8000元/月	Non-MSM	1.with woman	≤1	Yes	Ineligibility	没有做过检测	没有做过检测	没有做过检测	没有做过检测	没有做过检测	没有做过检测		0	是	否	(跳过)	不适用			3.5	Negative	Negative	3.5	0	5.3	之前的参与者	正确	捐款将仅用于支持其他参与者的检测	正确		1	1	1	1	1	1	1
491	PIF-standard	PIF	hospital	珠海	2024-04-02 15:21:45	2024-04-02 15:21:45	2	36	1. 男性	2. 订婚或已婚	3. 高中或中专	4. 5001-8000元/月	Non-MSM	1.with woman	>1	Yes	eligibility	没有做过检测	没有做过检测	没有做过检测	没有做过检测	没有做过检测	没有做过检测		0	是	是	10	不适用			3.5	Negative	Negative	3.5	0	7	之前的参与者	正确	捐款将仅用于支持其他参与者的检测	正确		3	3	3	3	3	3	3
492	PIF-standard	PIF	hospital	珠海				42	1. 男性	3. 分居或离异	2. 初中	2. 1500-3000元/月	Non-MSM	1.with woman	≤1	Yes	Ineligibility	没有做过检测	没有做过检测	没有做过检测	没有做过检测	没有做过检测	没有做过检测		0	是	否	(跳过)	不适用			4	Negative	Negative	4	0	7	之前的参与者	正确	捐款将仅用于支持其他参与者的检测	正确		3	3	3	3	3	3	3
493	PIF-standard	PIF	hospital	珠海	2024-04-03 11:12:23	2024-04-03 11:12:23	3	35	1. 男性	2. 订婚或已婚	4. 本科或大专	4. 5001-8000元/月	Non-MSM	1.with woman	>1	Yes	eligibility	没有做过检测	没有做过检测	没有做过检测	没有做过检测	没有做过检测	没有做过检测		0	是	是	10	不适用			4	Negative	Negative	4	0	7	之前的参与者	正确	捐款将仅用于支持其他参与者的检测	正确		3	3	3	3	3	3	3
494	PIF-standard	PIF	hospital	珠海				58	1. 男性	2. 订婚或已婚	2. 初中	2. 1500-3000元/月	Non-MSM	1.with woman	≤1	Yes	Ineligibility	没有做过检测	没有做过检测	没有做过检测	没有做过检测	没有做过检测	没有做过检测		0	是	否	(跳过)	不适用			4	Negative	Negative	4	0	6.8	之前的参与者	正确	捐款将仅用于支持其他参与者的检测	正确		3	2	3	3	3	3	3
495	PIF-standard	PIF	hospital	珠海	2024-04-06 09:49:01	2024-04-06 09:49:01	6	36	1. 男性	1. 未婚	4. 本科或大专	4. 5001-8000元/月	Non-MSM	1.with woman	≤1	Yes	Ineligibility	没有做过检测	没有做过检测	没有做过检测	没有做过检测	没有做过检测	没有做过检测		0	是	是	10	不适用			2.5	Negative	Negative	2.5	0	5	之前的参与者	正确	捐款将仅用于支持其他参与者的检测	正确		1	1	1	1	1	1	1
496	PIF-standard	PIF	hospital	珠海				58	1. 男性	2. 订婚或已婚	2. 初中	2. 1500-3000元/月	Non-MSM	1.with woman	≤1	Yes	Ineligibility	没有做过检测	没有做过检测	没有做过检测	没有做过检测	没有做过检测	没有做过检测		0	是	否	(跳过)	不适用			4	Negative	Negative	4	0	6.9	之前的参与者	正确	捐款将仅用于支持其他参与者的检测	正确		3	3	3	3	3	2	3
497	PIF-standard	PIF	hospital	珠海	2024-04-12 15:12:06	2024-04-12 15:12:06	5	30	1. 男性	1. 未婚	2. 初中	3. 3001-5000元/月	Non-MSM	1.with woman	>1	Yes	eligibility	没有做过检测	没有做过检测	没有做过检测	没有做过检测	没有做过检测	没有做过检测		0	是	是	10	不适用			4	Negative	Negative	4	0	6.9	之前的参与者	正确	捐款将仅用于支持其他参与者的检测	正确		3	3	3	3	3	2	3
498	PIF-standard	PIF	hospital	珠海				44	1. 男性	2. 订婚或已婚	2. 初中	2. 1500-3000元/月	Non-MSM	1.with woman	≤1	Yes	Ineligibility	没有做过检测	没有做过检测	没有做过检测	没有做过检测	没有做过检测	没有做过检测		0	是	否	(跳过)	不适用			4	Negative	Negative	4	0	6.9	之前的参与者	正确	捐款将仅用于支持其他参与者的检测	正确		3	3	3	3	3	2	3
499	PIF-standard	PIF	hospital	珠海				41	1. 男性	2. 订婚或已婚	2. 初中	3. 3001-5000元/月	Non-MSM	1.with woman	>1	Yes	eligibility	没有做过检测	没有做过检测	没有做过检测	没有做过检测	没有做过检测	没有做过检测		0	是	否	(跳过)	不适用			4	Negative	Negative	4	0	7	之前的参与者	正确	捐款将仅用于支持其他参与者的检测	正确		3	3	3	3	3	3	3
500	PIF-standard	PIF	hospital	珠海	2024-05-14 11:33:50	2024-05-14 11:33:50	2	38	1. 男性	2. 订婚或已婚	4. 本科或大专	5. >8000元/月	Non-MSM	1.with woman	≤1	No	Ineligibility	没有做过检测	没有做过检测	超过一年	超过一年	没有做过检测	没有做过检测		0	是	是	5	不适用			4	Negative	Negative	4	0	6.9	之前的参与者	正确	捐款将仅用于支持其他参与者的检测	正确		3	3	2	3	3	3	3
501	PIF-standard	PIF	CBO	珠海	2023-10-30 10:47:44	2023-10-30 10:47:44	1	22	1. 男性	1. 未婚	2. 初中	3. 3001-5000元/月	MSM	2.with man	≤1	(跳过)	Ineligibility	没有做过检测	没有做过检测	没有做过检测	没有做过检测	没有做过检测	没有做过检测	0.166667		是	是	50	不适用	3	2.33333		Negative	Positive	3	0.166667	6.4	.	.	.	.		3	3	3	3	2	-1	2
502	PIF-standard	PIF	CBO	珠海				25	1. 男性	1. 未婚	4. 本科或大专	2. 1500-3000元/月	MSM	2.with man	≤1	No	Ineligibility	一年内做过	一年内做过	一年内做过	一年内做过	没有做过检测	没有做过检测	0.166667		是	否	(跳过)	不适用	2.55556	3		Negative	Negative	2.55556	0.166667	5.4	.	.	.	.		1	1	1	1	1	1	2
503	PIF-standard	PIF	CBO	珠海	2023-11-05 10:51:07	2023-11-05 10:51:07	7	33	1. 男性	1. 未婚	4. 本科或大专	5. >8000元/月	MSM	2.with man	>1	No	Ineligibility	一年内做过	一年内做过	一年内做过	一年内做过	没有做过检测	没有做过检测	0		是	是	30	不适用	3	2.66667		Negative	Negative	3	0	5.6	.	.	.	.		2	2	3	2	3	-2	0
504	PIF-standard	PIF	CBO	珠海				25	1. 男性	1. 未婚	4. 本科或大专	1. ≤1500元/月	MSM	2.with man	≤1	Yes	Ineligibility	一年内做过	没有做过检测	超过一年	超过一年	没有做过检测	没有做过检测	0.5		是	否	(跳过)	不适用	2.77778	3.33333		Negative	Negative	2.77778	0.5	7	.	.	.	.		3	3	3	3	3	3	3
505	PIF-standard	PIF	CBO	珠海				33	1. 男性	1. 未婚	3. 高中或中专	4. 5001-8000元/月	MSM	2.with man	>1	No	Ineligibility	超过一年	超过一年	超过一年	超过一年	没有做过检测	没有做过检测	0.166667		是	否	(跳过)	不适用	2.11111	3.77778		Negative	Positive	2.11111	0.166667	6.4	.	.	.	.		3	3	3	3	3	-3	3
506	PIF-standard	PIF	CBO	珠海	2023-11-13 16:11:00	2023-11-13 16:11:00	1	35	1. 男性	1. 未婚	5. 本科以上	5. >8000元/月	MSM	2.with man	≤1	Yes	Ineligibility	一年内做过	一年内做过	一年内做过	一年内做过	超过一年	超过一年	0.166667		是	是	100	不适用	2.11111	3.11111		Negative	Positive	2.11111	0.166667	5.8	.	.	.	.		3	3	3	3	3	-3	-3
507	PIF-standard	PIF	CBO	珠海				23	3. 非二元性别者	1. 未婚	3. 高中或中专	1. ≤1500元/月	MSM	3.both	≤1	No	Ineligibility	一年内做过	一年内做过	一年内做过	一年内做过	没有做过检测	没有做过检测	0.5		是	否	(跳过)	不适用	2.77778	4.55556		Negative	Negative	2.77778	0.5	6.4	.	.	.	.		3	3	3	3	3	-3	3
508	PIF-standard	PIF	CBO	珠海				28	1. 男性	1. 未婚	5. 本科以上	5. >8000元/月	MSM	2.with man	≤1	No	Ineligibility	一年内做过	一年内做过	一年内做过	一年内做过	超过一年	超过一年	0.166667		是	否	(跳过)	不适用	2.63636	4.33333		Negative	Positive	2.63636	0.166667	6.1	研究组织	错误	捐款将仅用于支持其他参与者的检测	正确		3	3	3	3	0	0	0
509	PIF-standard	PIF	CBO	珠海	2023-11-19 10:53:42	2023-11-19 10:53:42	7	20	1. 男性	1. 未婚	4. 本科或大专	2. 1500-3000元/月	MSM	2.with man	>1	No	Ineligibility	超过一年	没有做过检测	没有做过检测	没有做过检测	没有做过检测	没有做过检测	0.666667		是	是	25	不适用	3	3.55556		Negative	Negative	3	0.666667	6.2	之前的参与者	正确	捐款将仅用于支持其他参与者的检测	正确		3	3	3	3	3	-2	0
510	PIF-standard	PIF	CBO	珠海				32	1. 男性	1. 未婚	3. 高中或中专	3. 3001-5000元/月	MSM	2.with man	≤1	(跳过)	Ineligibility	一年内做过	一年内做过	超过一年	超过一年	超过一年	超过一年	0		是	否	(跳过)	不适用	2.90909	4.55556		Negative	Negative	2.90909	0	4.3	我不知道	错误	我不知道捐款将用于何处	错误		2	-1	-3	-3	2	-2	2
511	PIF-standard	PIF	CBO	珠海				29	1. 男性	1. 未婚	3. 高中或中专	4. 5001-8000元/月	MSM	2.with man	>1	No	Ineligibility	一年内做过	一年内做过	没有做过检测	没有做过检测	没有做过检测	没有做过检测	0.5		是	否	(跳过)	不适用	2.81818	3.55556		Negative	Negative	2.81818	0.5	5.3	政府和疾控中心	错误	捐款将支持政府或疾控中心的倡议	错误		3	3	0	1	2	0	0
512	PIF-standard	PIF	CBO	珠海	2023-11-26 16:17:58	2023-11-26 16:17:58	7	45	1. 男性	1. 未婚	2. 初中	5. >8000元/月	MSM	2.with man	≤1	No	Ineligibility	一年内做过	一年内做过	一年内做过	一年内做过	没有做过检测	没有做过检测	0.166667		是	是	150	不适用	3.63636	4.11111		Negative	Positive	3.63636	0.166667	5.8	研究组织	错误	捐款将仅用于支持其他参与者的检测	正确		3	3	3	3	3	-3	-3
513	PIF-standard	PIF	CBO	珠海				25	1. 男性	1. 未婚	4. 本科或大专	4. 5001-8000元/月	MSM	2.with man	≤1	(跳过)	Ineligibility	一年内做过	一年内做过	一年内做过	一年内做过	超过一年	超过一年	0.5		是	否	(跳过)	不适用	2.72727	2.77778		Negative	Negative	2.72727	0.5	5.1	研究组织	错误	捐款将仅用于支持其他参与者的检测	正确		3	3	3	3	3	-3	-3
514	PIF-standard	PIF	CBO	珠海				37	1. 男性	1. 未婚	4. 本科或大专	5. >8000元/月	MSM	2.with man	>1	Yes	eligibility	一年内做过	一年内做过	一年内做过	一年内做过	没有做过检测	超过一年	1		是	是	69	不适用	3.54545	2		Negative	Negative	3.54545	1	5.5	之前的参与者	正确	捐款将仅用于支持其他参与者的检测	正确		3	3	3	3	0	-3	-3
515	PIF-standard	PIF	CBO	珠海				28	1. 男性	1. 未婚	4. 本科或大专	5. >8000元/月	MSM	2.with man	≤1	Yes	Ineligibility	一年内做过	一年内做过	一年内做过	一年内做过	没有做过检测	没有做过检测	0.333333		是	否	(跳过)	不适用	3	2.66667		Negative	Negative	3	0.333333	6.6	研究组织	错误	捐款将仅用于支持其他参与者的检测	正确		3	3	3	3	3	1	1
516	PIF-standard	PIF	CBO	珠海	2023-12-17 18:08:46	2023-12-17 18:08:46	7	50	1. 男性	1. 未婚	3. 高中或中专	3. 3001-5000元/月	MSM	3.both	≤1	(跳过)	Ineligibility	没有做过检测	没有做过检测	没有做过检测	没有做过检测	没有做过检测	没有做过检测	0		是	是	10	不适用	4	5		Negative	Positive	4	0	7	我不知道	错误	我不知道捐款将用于何处	错误		3	3	3	3	3	3	3
517	PIF-standard	PIF	CBO	珠海				35	1. 男性	1. 未婚	5. 本科以上	5. >8000元/月	MSM	2.with man	≤1	Yes	Ineligibility	一年内做过	一年内做过	没有做过检测	没有做过检测	没有做过检测	没有做过检测	0.5		是	否		不适用	4	3.88889		Negative	Negative	4	0.5	7	之前的参与者	正确	捐款将仅用于支持其他参与者的检测	正确		3	3	3	3	3	3	3
518	PIF-standard	PIF	CBO	珠海	2023-12-19 12:45:57	2023-12-19 12:45:57	2	28	1. 男性	1. 未婚	3. 高中或中专	5. >8000元/月	MSM	2.with man	>1	Yes	eligibility	没有做过检测	没有做过检测	没有做过检测	没有做过检测	没有做过检测	没有做过检测	0.666667		是	是	50	不适用	4	3		Negative	Negative	4	0.666667	5.7	之前的参与者	正确	捐款将仅用于支持其他参与者的检测	正确		2	2	2	2	2	1	0
519	PIF-standard	PIF	CBO	珠海				21	1. 男性	1. 未婚	3. 高中或中专	2. 1500-3000元/月	MSM	2.with man	≤1	No	Ineligibility	一年内做过	一年内做过	一年内做过	一年内做过	没有做过检测	没有做过检测	0.333333		是	否	(跳过)	不适用	2.63636	3		Negative	Negative	2.63636	0.333333	5.6	之前的参与者	正确	捐款将仅用于支持其他参与者的检测	正确		3	3	1	2	1	-1	1
520	PIF-standard	PIF	CBO	珠海				57	1. 男性	1. 未婚	2. 初中	3. 3001-5000元/月	MSM	2.with man	>1	Yes	eligibility	一年内做过	一年内做过	一年内做过	一年内做过	没有做过检测	没有做过检测	0.333333		是	否	(跳过)	不适用	2	2.88889		Negative	Negative	2	0.333333	4.3	医院或社群组织	错误	捐款将支持政府或疾控中心的倡议	错误		0	0	0	0	0	1	1
521	PIF-standard	PIF	CBO	珠海	2023-12-26 11:00:09	2023-12-26 11:00:09	2	22	1. 男性	1. 未婚	4. 本科或大专	3. 3001-5000元/月	MSM	3.both	>1	No	Ineligibility	超过一年	超过一年	超过一年	超过一年	没有做过检测	没有做过检测	0.166667		是	是	50	不适用	2.72727	3.11111		Invalid sample	Invalid sample	2.72727	0.166667	6.1	医院或社群组织	错误	捐款将仅用于支持其他参与者的检测	正确		3	3	3	3	3	0	0
522	PIF-standard	PIF	CBO	珠海				23	1. 男性	1. 未婚	5. 本科以上	4. 5001-8000元/月	MSM	2.with man	>1	Yes	eligibility	一年内做过	一年内做过	一年内做过	一年内做过	超过一年	没有做过检测	0.833333		否	否	(跳过)	不适用	3.09091	3.55556		not test	not test	3.09091	0.833333	5.7	医院或社群组织	错误	捐款将仅用于支持其他参与者的检测	正确		3	3	0	1	1	0	3
523	PIF-standard	PIF	CBO	珠海				37	1. 男性	1. 未婚	2. 初中	3. 3001-5000元/月	MSM	2.with man	≤1	No	Ineligibility	一年内做过	一年内做过	一年内做过	一年内做过	没有做过检测	没有做过检测	0.166667		是	否	(跳过)	不适用	4	4.77778		Negative	Negative	4	0.166667	7	之前的参与者	正确	捐款将仅用于支持其他参与者的检测	正确		3	3	3	3	3	3	3
524	PIF-standard	PIF	CBO	珠海	2024-01-03 11:19:34	2024-01-03 11:19:34	3	24	1. 男性	1. 未婚	4. 本科或大专	4. 5001-8000元/月	MSM	2.with man	≤1	Yes	Ineligibility	一年内做过	一年内做过	一年内做过	一年内做过	没有做过检测	没有做过检测	0.333333		否	是	50	不适用	2.72727	2.11111		not test	not test	2.72727	0.333333	5.2	医院或社群组织	错误	捐款将仅用于支持其他参与者的检测	正确		2	2	1	2	2	0	0
525	PIF-standard	PIF	CBO	珠海				22	1. 男性	1. 未婚	5. 本科以上	4. 5001-8000元/月	MSM	2.with man	>1	Yes	eligibility	一年内做过	一年内做过	一年内做过	一年内做过	超过一年	超过一年	0.5		是	否	(跳过)	不适用	3.81818	2.55556		Negative	Negative	3.81818	0.5	6.1	政府和疾控中心	错误	捐款将支持政府或疾控中心的倡议	错误		3	3	3	3	3	-2	2
526	PIF-standard	PIF	CBO	珠海	2023-11-14 12:07:57	2023-11-14 12:07:57	2	50	1. 男性	2. 订婚或已婚	3. 高中或中专	3. 3001-5000元/月	MSM	2.with man	≤1	Yes	Ineligibility	一年内做过	一年内做过	一年内做过	一年内做过	没有做过检测	没有做过检测	0.166667		是	是	5	不适用	3.72727	3.22222		Negative	Positive	3.72727	0.166667	5.8	之前的参与者	正确	捐款将仅用于支持其他参与者的检测	正确		3	3	3	3	3	-3	-3
527	PIF-standard	PIF	CBO	珠海	2024-01-25 11:28:35	2024-01-25 11:28:35	4	28	1. 男性	1. 未婚	4. 本科或大专	4. 5001-8000元/月	MSM	2.with man	≤1	No	Ineligibility	一年内做过	一年内做过	一年内做过	一年内做过	超过一年	超过一年	0.333333		是	是	100	不适用	3.72727	3.55556		Negative	Negative	3.72727	0.333333	5.8	医院或社群组织	错误	捐款将支持政府或疾控中心的倡议	错误		3	3	3	3	3	-3	-3
528	PIF-standard	PIF	CBO	珠海				24	1. 男性	1. 未婚	4. 本科或大专	3. 3001-5000元/月	MSM	2.with man	>1	No	Ineligibility	一年内做过	一年内做过	一年内做过	一年内做过	超过一年	超过一年	0.5		是	否	(跳过)	不适用	3.81818	1.66667		Negative	Negative	3.81818	0.5	6.4	医院或社群组织	错误	捐款将支持政府或疾控中心的倡议	错误		3	3	3	3	0	0	3
529	PIF-standard	PIF	CBO	珠海	2024-02-01 15:23:23	2024-02-01 15:23:23	4	38	1. 男性	1. 未婚	4. 本科或大专	5. >8000元/月	MSM	2.with man	>1	Yes	eligibility	一年内做过	一年内做过	一年内做过	一年内做过	没有做过检测	没有做过检测	0.333333		是	是	10	不适用	3.27273	1.66667		Negative	Negative	3.27273	0.333333	5.8	之前的参与者	正确	捐款将仅用于支持其他参与者的检测	正确		3	3	3	3	3	-3	-3
530	PIF-standard	PIF	CBO	珠海	2024-02-02 15:08:01	2024-02-02 15:08:01	5	40	1. 男性	1. 未婚	5. 本科以上	5. >8000元/月	MSM	2.with man	≤1	No	Ineligibility	一年内做过	一年内做过	一年内做过	一年内做过	超过一年	超过一年	1.33333		是	是	50	不适用	4	3.11111		Negative	Negative	4	1.33333	5.8	之前的参与者	正确	捐款将仅用于支持其他参与者的检测	正确		3	3	3	3	3	-3	-3
531	PIF-standard	PIF	CBO	珠海				28	1. 男性	1. 未婚	4. 本科或大专	5. >8000元/月	MSM	2.with man	>1	No	Ineligibility	一年内做过	一年内做过	一年内做过	一年内做过	超过一年	超过一年	0.666667		否	否	(跳过)	不适用	4	5		not test	not test	4	0.666667	6	政府和疾控中心	错误	捐款将支持政府或疾控中心的倡议	错误		2	2	2	2	2	2	2
532	PIF-standard	PIF	CBO	珠海				29	1. 男性	1. 未婚	4. 本科或大专	5. >8000元/月	MSM	2.with man	≤1	No	Ineligibility	一年内做过	一年内做过	一年内做过	一年内做过	超过一年	超过一年	0.166667		否	否		不适用	3	3		not test	not test	3	0.166667	6	政府和疾控中心	错误	捐款将支持政府或疾控中心的倡议	错误		2	2	2	2	2	2	2
533	PIF-standard	PIF	CBO	珠海				32	4. 性别中立	1. 未婚	4. 本科或大专	5. >8000元/月	MSM	2.with man	>1	No	Ineligibility	一年内做过	没有做过检测	没有做过检测	没有做过检测	没有做过检测	没有做过检测	0.5		是	否	(跳过)	不适用	2.45455	3.88889		Negative	Positive	2.45455	0.5	6.1	之前的参与者	正确	捐款可被该组织用于任何目的	错误		3	3	3	3	0	0	1
534	PIF-standard	PIF	CBO	珠海				25	1. 男性	1. 未婚	4. 本科或大专	4. 5001-8000元/月	MSM	2.with man	>1	Yes	eligibility	一年内做过	一年内做过	一年内做过	一年内做过	没有做过检测	没有做过检测	0.333333		否	否	(跳过)	不适用	3.45455	3.88889		not test	not test	3.45455	0.333333	6.2	医院或社群组织	错误	捐款将仅用于支持其他参与者的检测	正确		2	3	3	2	2	1	3
535	PIF-standard	PIF	CBO	珠海	2024-02-25 17:24:52	2024-02-25 17:24:52	7	24	1. 男性	1. 未婚	4. 本科或大专	4. 5001-8000元/月	MSM	2.with man	>1	No	Ineligibility	一年内做过	没有做过检测	没有做过检测	没有做过检测	没有做过检测	没有做过检测	0.166667		是	是	6.8	不适用	3.54545	2.77778		Negative	Positive	3.54545	0.166667	6.4	之前的参与者	正确	捐款将仅用于支持其他参与者的检测	正确		3	3	3	3	3	0	0
536	PIF-standard	PIF	CBO	珠海				29	1. 男性	1. 未婚	3. 高中或中专	5. >8000元/月	MSM	2.with man	≤1	(跳过)	Ineligibility	一年内做过	一年内做过	一年内做过	一年内做过	超过一年	超过一年	0.166667		是	否	(跳过)	不适用	2.81818	2.77778		Negative	Positive	2.81818	0.166667	6.8	医院或社群组织	错误	捐款将仅用于支持其他参与者的检测	正确		3	3	3	3	3	3	1
537	PIF-standard	PIF	CBO	珠海	2024-03-13 10:33:19	2024-03-13 10:33:19	3	42	1. 男性	2. 订婚或已婚	4. 本科或大专	3. 3001-5000元/月	MSM	2.with man	≤1	Yes	Ineligibility	一年内做过	一年内做过	一年内做过	一年内做过	没有做过检测	没有做过检测	0.333333		是	是	30	不适用	2.81818	3.22222		Negative	Negative	2.81818	0.333333	6.8	我不知道	错误	捐款将仅用于支持其他参与者的检测	正确		3	3	3	3	3	3	1
538	PIF-standard	PIF	CBO	珠海	2024-03-17 16:27:37	2024-03-17 16:27:37	7	36	1. 男性	1. 未婚	4. 本科或大专	5. >8000元/月	MSM	2.with man	≤1	No	Ineligibility	一年内做过	一年内做过	一年内做过	一年内做过	超过一年	超过一年	0.166667		是	是	50	不适用	3.27273	4.55556		Negative	Negative	3.27273	0.166667	4.9	之前的参与者	正确	捐款将仅用于支持其他参与者的检测	正确		2	2	2	2	1	-3	-3
539	PIF-standard	PIF	CBO	珠海				21	1. 男性	1. 未婚	4. 本科或大专	2. 1500-3000元/月	MSM	2.with man	≤1	No	Ineligibility	一年内做过	一年内做过	一年内做过	一年内做过	没有做过检测	没有做过检测	0.833333		否	否	(跳过)	不适用	4	2.33333		not test	not test	4	0.833333	6.3	政府和疾控中心	错误	捐款将仅用于支持其他参与者的检测	正确		3	3	3	3	0	0	2
540	PIF-standard	PIF	CBO	珠海				37	1. 男性	1. 未婚	4. 本科或大专	5. >8000元/月	MSM	2.with man	>1	Yes	eligibility	一年内做过	一年内做过	一年内做过	一年内做过	没有做过检测	没有做过检测	0.666667		是	否	(跳过)	不适用	2.45455	2		Negative	Negative	2.45455	0.666667	5.5	之前的参与者	正确	捐款将仅用于支持其他参与者的检测	正确		3	3	0	2	3	0	-1
541	PIF-standard	PIF	CBO	珠海				29	1. 男性	1. 未婚	3. 高中或中专	3. 3001-5000元/月	MSM	2.with man	>1	Yes	eligibility	没有做过检测	没有做过检测	没有做过检测	没有做过检测	没有做过检测	没有做过检测	1.33333		是	否	(跳过)	不适用	3	1		Negative	Negative	3	1.33333	7	医院或社群组织	错误	捐款将仅用于支持其他参与者的检测	正确		3	3	3	3	3	3	3
542	PIF-standard	PIF	CBO	珠海				29	1. 男性	1. 未婚	5. 本科以上	5. >8000元/月	MSM	2.with man	>1	Yes	eligibility	一年内做过	一年内做过	一年内做过	一年内做过	超过一年	超过一年	1.33333		否	否	(跳过)	不适用	3	4		not test	not test	3	1.33333	6	政府和疾控中心	错误	捐款将支持政府或疾控中心的倡议	错误		2	2	2	2	2	2	2
543	PIF-standard	PIF	CBO	珠海				57	1. 男性	1. 未婚	2. 初中	5. >8000元/月	MSM	2.with man	>1	Yes	eligibility	没有做过检测	没有做过检测	没有做过检测	没有做过检测	没有做过检测	没有做过检测	1.33333		是	否		不适用	2	2.22222		Negative	Negative	2	1.33333	7	医院或社群组织	错误	我没有听说过关捐款的信息	不知道		3	3	3	3	3	3	3
544	PIF-standard	PIF	CBO	珠海				26	1. 男性	1. 未婚	4. 本科或大专	5. >8000元/月	MSM	2.with man	>1	No	Ineligibility	没有做过检测	没有做过检测	没有做过检测	没有做过检测	没有做过检测	没有做过检测	0.166667		是	否	(跳过)	不适用			3.75	Positive	Positive	3.75	0.166667	6.1	我不知道	错误	捐款将支持政府或疾控中心的倡议	错误		3	3	3	3	3	-3	0
545	PIF-standard	PIF	CBO	珠海				34	1. 男性	1. 未婚	4. 本科或大专	3. 3001-5000元/月	MSM	3.both	>1	No	Ineligibility	一年内做过	一年内做过	一年内做过	一年内做过	没有做过检测	没有做过检测	0.166667		是	否	(跳过)	不适用	2.90909	4.77778		Negative	Negative	2.90909	0.166667	7	之前的参与者	正确	我不知道捐款将用于何处	错误		3	3	3	3	3	3	3
546	PIF-standard	PIF	CBO	珠海				36	1. 男性	1. 未婚	4. 本科或大专	5. >8000元/月	MSM	2.with man	≤1	No	Ineligibility	一年内做过	一年内做过	一年内做过	一年内做过	超过一年	超过一年	1.33333		是	否	(跳过)	不适用	4	3		Negative	Positive	4	1.33333	7	医院或社群组织	错误	捐款将支持政府或疾控中心的倡议	错误		3	3	3	3	3	3	3
547	PIF-standard	PIF	CBO	珠海	2024-03-26 17:28:06	2024-03-26 17:28:06	2	35	1. 男性	1. 未婚	5. 本科以上	5. >8000元/月	MSM	2.with man	≤1	No	Ineligibility	一年内做过	一年内做过	一年内做过	一年内做过	超过一年	超过一年	0		是	是	100	不适用	3	3		Negative	Negative	3	0	7	我不知道	错误	我不知道捐款将用于何处	错误		3	3	3	3	3	3	3
548	PIF-standard	PIF	CBO	珠海				25	1. 男性	1. 未婚	4. 本科或大专	5. >8000元/月	MSM	2.with man	≤1	Yes	Ineligibility	一年内做过	一年内做过	一年内做过	一年内做过	超过一年	超过一年	0.333333		否	否	(跳过)	不适用	2.54545	1.44444		not test	not test	2.54545	0.333333	4.6	之前的参与者	正确	捐款将支持政府或疾控中心的倡议	错误		3	3	3	3	-3	-3	-3
549	PIF-standard	PIF	CBO	珠海				23	1. 男性	1. 未婚	5. 本科以上	1. ≤1500元/月	MSM	2.with man	>1	No	Ineligibility	一年内做过	一年内做过	一年内做过	一年内做过	没有做过检测	没有做过检测	0.5		否	否	(跳过)	不适用	3	3.22222		not test	not test	3	0.5	4	我不知道	错误	我不知道捐款将用于何处	错误		0	0	0	0	0	0	0
550	PIF-standard	PIF	CBO	珠海	2024-03-31 10:25:14	2024-03-31 10:25:14	7	32	1. 男性	1. 未婚	4. 本科或大专	5. >8000元/月	MSM	2.with man	≤1	Yes	Ineligibility	一年内做过	一年内做过	超过一年	超过一年	超过一年	超过一年	0		是	是	20	不适用	3.27273	4.44444		Negative	Negative	3.27273	0	5.2	我不知道	错误	我不知道捐款将用于何处	错误		3	3	-3	0	1	0	-1
551	PIF-standard	PIF	CBO	珠海				19	1. 男性	1. 未婚	1. 小学	3. 3001-5000元/月	MSM	2.with man	≤1	Yes	Ineligibility	一年内做过	一年内做过	一年内做过	一年内做过	没有做过检测	没有做过检测	0.166667		是	否	(跳过)	不适用	4	5		Negative	Negative	4	0.166667	7	政府和疾控中心	错误	我不知道捐款将用于何处	错误		3	3	3	3	3	3	3
552	PIF-standard	PIF	CBO	珠海				33	1. 男性	1. 未婚	5. 本科以上	5. >8000元/月	MSM	2.with man	>1	No	Ineligibility	一年内做过	一年内做过	一年内做过	一年内做过	没有做过检测	没有做过检测	0.166667		是	否	(跳过)	不适用	2	3.77778		Negative	Negative	2	0.166667	4.1	之前的参与者	正确	捐款将仅用于支持其他参与者的检测	正确		3	3	-3	3	3	-3	-3
553	PIF-standard	PIF	CBO	珠海	2024-04-06 14:55:01	2024-04-06 14:55:01	6	35	4. 性别中立	1. 未婚	2. 初中	3. 3001-5000元/月	MSM	2.with man	≤1	No	Ineligibility	超过一年	超过一年	超过一年	超过一年	超过一年	超过一年	0.333333		是	是	20	不适用	2.90909	2.88889		Negative	Negative	2.90909	0.333333	5.6	之前的参与者	正确	捐款将仅用于支持其他参与者的检测	正确		2	2	2	2	1	0	0
554	PIF-standard	PIF	CBO	珠海	2024-04-08 17:46:42	2024-04-08 17:46:42	1	19	1. 男性	1. 未婚	5. 本科以上	1. ≤1500元/月	MSM	2.with man	>1	No	Ineligibility	一年内做过	一年内做过	一年内做过	没有做过检测	没有做过检测	没有做过检测	0.333333		是	是	10	不适用	2.90909	3.11111		Negative	Negative	2.90909	0.333333	7	研究组织	错误	捐款将仅用于支持其他参与者的检测	正确		3	3	3	3	3	3	3
555	PIF-standard	PIF	CBO	珠海				30	1. 男性	1. 未婚	4. 本科或大专	5. >8000元/月	MSM	2.with man	≤1	No	Ineligibility	一年内做过	一年内做过	超过一年	超过一年	超过一年	超过一年	0.666667		是	否	(跳过)	不适用	2.36364	3.66667		Negative	Negative	2.36364	0.666667	6.1	医院或社群组织	错误	捐款将仅用于支持其他参与者的检测	正确		3	3	3	3	3	0	-3
556	PIF-standard	PIF	CBO	珠海	2024-04-14 15:15:12	2024-04-14 15:15:12	7	42	1. 男性	2. 订婚或已婚	3. 高中或中专	4. 5001-8000元/月	MSM	3.both	>1	No	Ineligibility	超过一年	超过一年	超过一年	超过一年	超过一年	超过一年	0		是	是	50	不适用	3.54545	4		Negative	Negative	3.54545	0	7	之前的参与者	正确	捐款将仅用于支持其他参与者的检测	正确		3	3	3	3	3	3	3
557	PIF-standard	PIF	CBO	珠海	2024-04-14 15:47:33	2024-04-14 15:47:33	7	28	1. 男性	1. 未婚	3. 高中或中专	3. 3001-5000元/月	MSM	2.with man	≤1	No	Ineligibility	一年内做过	一年内做过	一年内做过	一年内做过	没有做过检测	没有做过检测	0.5		是	是	10	不适用	4	5		Negative	Negative	4	0.5	5.8	政府和疾控中心	错误	我不知道捐款将用于何处	错误		3	3	3	3	3	-3	-3
558	PIF-standard	PIF	CBO	珠海				35	1. 男性	1. 未婚	4. 本科或大专	5. >8000元/月	MSM	2.with man	≤1	No	Ineligibility	一年内做过	一年内做过	一年内做过	一年内做过	超过一年	超过一年	0.333333		是	否	(跳过)	不适用	3.45455	2.88889		Negative	Negative	3.45455	0.333333	6.1	之前的参与者	正确	捐款将仅用于支持其他参与者的检测	正确		3	3	3	3	3	-3	0
559	PIF-standard	PIF	CBO	珠海	2024-04-14 17:18:31	2024-04-14 17:18:31	7	41	1. 男性	1. 未婚	2. 初中	3. 3001-5000元/月	MSM	2.with man	≤1	(跳过)	Ineligibility	一年内做过	一年内做过	一年内做过	一年内做过	超过一年	超过一年	0.666667		是	是	100	不适用	3.27273	4.44444		Negative	Negative	3.27273	0.666667	6.4	医院或社群组织	错误	捐款将仅用于支持其他参与者的检测	正确		3	3	3	3	3	0	0
560	PIF-standard	PIF	CBO	珠海	2024-04-14 17:22:05	2024-04-14 17:22:05	7	23	1. 男性	1. 未婚	4. 本科或大专	4. 5001-8000元/月	MSM	2.with man	≤1	No	Ineligibility	一年内做过	一年内做过	一年内做过	一年内做过	没有做过检测	没有做过检测	0.166667		是	是	50	不适用	4	3.66667		Negative	Negative	4	0.166667	5.1	之前的参与者	正确	我不知道捐款将用于何处	错误		3	3	3	1	1	1	-1
561	PIF-standard	PIF	CBO	珠海				27	1. 男性	1. 未婚	4. 本科或大专	3. 3001-5000元/月	MSM	2.with man	≤1	Yes	Ineligibility	超过一年	超过一年	超过一年	超过一年	超过一年	超过一年	0.166667		是	否	(跳过)	不适用	2.81818	4.44444		Negative	Negative	2.81818	0.166667	6.6	之前的参与者	正确	捐款将仅用于支持其他参与者的检测	正确		3	3	3	2	3	2	2
562	PIF-standard	PIF	CBO	珠海				30	1. 男性	1. 未婚	3. 高中或中专	4. 5001-8000元/月	MSM	2.with man	≤1	(跳过)	Ineligibility	没有做过检测	没有做过检测	没有做过检测	没有做过检测	没有做过检测	没有做过检测	0.333333		是	否	(跳过)	不适用	3	2.33333		Negative	Negative	3	0.333333	5.4	研究组织	错误	捐款将仅用于支持其他参与者的检测	正确		3	2	2	1	1	1	1
563	PIF-standard	PIF	CBO	珠海				36	1. 男性	1. 未婚	4. 本科或大专	5. >8000元/月	MSM	2.with man	≤1	No	Ineligibility	没有做过检测	没有做过检测	没有做过检测	没有做过检测	没有做过检测	没有做过检测	1.33333		是	否	(跳过)	不适用	3.09091	3.88889		Negative	Negative	3.09091	1.33333	5.6	政府和疾控中心	错误	捐款将支持政府或疾控中心的倡议	错误		3	3	3	1	1	1	1
564	PIF-standard	PIF	CBO	珠海	2024-05-10 11:13:14	2024-05-10 11:13:14	5	39	1. 男性	1. 未婚	4. 本科或大专	5. >8000元/月	MSM	2.with man	>1	Yes	eligibility	一年内做过	一年内做过	一年内做过	一年内做过	没有做过检测	没有做过检测	0.166667		否	是	10	不适用	3	3.11111		not test	not test	3	0.166667	5.5	之前的参与者	正确	捐款将支持政府或疾控中心的倡议	错误		2	2	2	2	2	-2	1
565	PIF-standard	PIF	CBO	珠海				26	1. 男性	1. 未婚	5. 本科以上	1. ≤1500元/月	MSM	2.with man	≤1	No	Ineligibility	没有做过检测	没有做过检测	没有做过检测	没有做过检测	没有做过检测	没有做过检测	0.166667		是	否	(跳过)	不适用	2.81818	3		Negative	Negative	2.81818	0.166667	4.5	之前的参与者	正确	捐款将仅用于支持其他参与者的检测	正确		2	2	0	1	0	0	0
566	PIF-standard	PIF	CBO	珠海	2024-05-15 16:35:39	2024-05-15 16:35:39	3	24	1. 男性	1. 未婚	5. 本科以上	5. >8000元/月	MSM	2.with man	>1	No	Ineligibility	一年内做过	一年内做过	一年内做过	一年内做过	没有做过检测	没有做过检测	0.666667		是	是	50	不适用	2.36364	2.55556		Negative	Negative	2.36364	0.666667	4.4	政府和疾控中心	错误	捐款将支持政府或疾控中心的倡议	错误		1	1	3	2	1	-3	-3
567	PIF-standard	PIF	CBO	珠海	2024-05-17 16:51:33	2024-05-17 16:51:33	5	50	1. 男性	2. 订婚或已婚	4. 本科或大专	1. ≤1500元/月	MSM	3.both	≤1	No	Ineligibility	一年内做过	一年内做过	一年内做过	一年内做过	超过一年	超过一年	0		是	是	50	不适用	2.90909	4.22222		Negative	Negative	2.90909	0	5.7	我不知道	错误	捐款将仅用于支持其他参与者的检测	正确		3	3	2	3	2	-2	-2
568	PIF-standard	PIF	CBO	珠海				42	1. 男性	2. 订婚或已婚	4. 本科或大专	5. >8000元/月	MSM	2.with man	>1	Yes	eligibility	一年内做过	一年内做过	一年内做过	一年内做过	没有做过检测	没有做过检测	0.833333		是	否	(跳过)	不适用	3.18182	3.33333		Negative	Positive	3.18182	0.833333	7	政府和疾控中心	错误	捐款将仅用于支持其他参与者的检测	正确		3	3	3	3	3	3	3
569	PIF-standard	PIF	CBO	珠海				33	1. 男性	1. 未婚	5. 本科以上	5. >8000元/月	MSM	2.with man	>1	Yes	eligibility	一年内做过	一年内做过	一年内做过	一年内做过	没有做过检测	没有做过检测	0.666667		否	否	(跳过)	不适用	4	2.77778		not test	not test	4	0.666667	6.7	研究组织	错误	捐款将仅用于支持其他参与者的检测	正确		3	3	3	3	3	1	2
570	PIF-standard	PIF	CBO	珠海				36	1. 男性	1. 未婚	3. 高中或中专	5. >8000元/月	MSM	3.both	≤1	Yes	Ineligibility	一年内做过	一年内做过	一年内做过	一年内做过	没有做过检测	没有做过检测	1.33333		否	否	(跳过)	不适用	4	5		not test	not test	4	1.33333	7	政府和疾控中心	错误	捐款将支持政府或疾控中心的倡议	错误		3	3	3	3	3	3	3
571	PIF-standard	PIF	CBO	珠海				19	1. 男性	1. 未婚	4. 本科或大专	1. ≤1500元/月	MSM	2.with man	≤1	Yes	Ineligibility	一年内做过	一年内做过	一年内做过	一年内做过	没有做过检测	没有做过检测	0.166667		否	否	(跳过)	不适用	2.90909	3		not test	not test	2.90909	0.166667	4	之前的参与者	正确	捐款将支持政府或疾控中心的倡议	错误		0	0	0	0	0	0	0
572	PIF-standard	PIF	CBO	珠海				29	1. 男性	1. 未婚	4. 本科或大专	5. >8000元/月	MSM	2.with man	>1	Yes	eligibility	一年内做过	一年内做过	一年内做过	一年内做过	超过一年	超过一年	0.166667		否	否	(跳过)	不适用	3	1.66667		not test	not test	3	0.166667	6	我不知道	错误	我不知道捐款将用于何处	错误		2	2	2	2	2	2	2
573	PIF-standard	PIF	CBO	珠海				22	1. 男性	1. 未婚	5. 本科以上	1. ≤1500元/月	MSM	2.with man	>1	No	Ineligibility	一年内做过	一年内做过	一年内做过	一年内做过	没有做过检测	没有做过检测	0.166667		是	否	(跳过)	不适用	2.18182	4.22222		Negative	Negative	2.18182	0.166667	6.8	研究组织	错误	捐款将仅用于支持其他参与者的检测	正确		3	3	3	3	3	1	3
574	PIF-standard	PIF	CBO	珠海				32	1. 男性	1. 未婚	4. 本科或大专	4. 5001-8000元/月	MSM	2.with man	>1	No	Ineligibility	一年内做过	一年内做过	一年内做过	一年内做过	超过一年	超过一年	0.166667		否	否	(跳过)	不适用	3.18182	3.33333		not test	not test	3.18182	0.166667	5.8	医院或社群组织	错误	我不知道捐款将用于何处	错误		3	3	3	3	3	0	0
575	PIF-standard	PIF	CBO	珠海				26	1. 男性	1. 未婚	5. 本科以上	4. 5001-8000元/月	MSM	2.with man	>1	Yes	eligibility	一年内做过	一年内做过	一年内做过	一年内做过	超过一年	超过一年	0.666667		否	否	(跳过)	不适用	3.09091	3.11111		not test	not test	3.09091	0.666667	6.6	之前的参与者	正确	捐款将仅用于支持其他参与者的检测	正确		3	3	3	3	3	2	3
576	PIF-standard	PIF	CBO	珠海				42	1. 男性	1. 未婚	4. 本科或大专	3. 3001-5000元/月	MSM	2.with man	>1	No	Ineligibility	一年内做过	一年内做过	一年内做过	一年内做过	没有做过检测	没有做过检测	0.333333		是	否	(跳过)	不适用	3.18182	2.77778		Negative	Negative	3.18182	0.333333	6.7	我不知道	错误	我不知道捐款将用于何处	错误		3	3	3	3	3	0	3
577	PIF-standard	PIF	CBO	珠海				35	1. 男性	1. 未婚	4. 本科或大专	5. >8000元/月	MSM	2.with man	>1	Yes	eligibility	一年内做过	一年内做过	一年内做过	一年内做过	超过一年	超过一年	0.166667		是	否	(跳过)	不适用	2.45455	4		Negative	Negative	2.45455	0.166667	5.3	之前的参与者	正确	捐款将仅用于支持其他参与者的检测	正确		3	3	-2	0	0	3	-3
578	PIF-standard	PIF	CBO	珠海				29	1. 男性	1. 未婚	2. 初中	3. 3001-5000元/月	MSM	2.with man	≤1	Yes	Ineligibility	一年内做过	一年内做过	一年内做过	一年内做过	没有做过检测	没有做过检测	0		否	否	(跳过)	不适用	2.54545	2.44444		not test	not test	2.54545	0	5.9	医院或社群组织	错误	捐款将仅用于支持其他参与者的检测	正确		3	3	3	3	3	-1	0
579	PIF-standard	PIF	CBO	珠海	2024-06-09 15:23:54	2024-06-09 15:23:54	7	22	1. 男性	1. 未婚	4. 本科或大专	5. >8000元/月	MSM	2.with man	>1	No	Ineligibility	一年内做过	一年内做过	一年内做过	一年内做过	超过一年	超过一年	0.833333		否	是	50	不适用	2.90909	3.33333		not test	not test	2.90909	0.833333	5.2	我不知道	错误	捐款将支持政府或疾控中心的倡议	错误		3	3	0	0	3	0	0
580	PIF-standard	PIF	CBO	珠海				21	1. 男性	1. 未婚	4. 本科或大专	2. 1500-3000元/月	MSM	2.with man	≤1	Yes	Ineligibility	没有做过检测	没有做过检测	没有做过检测	没有做过检测	没有做过检测	没有做过检测	0.333333		否	否	(跳过)	不适用	2.72727	2		not test	not test	2.72727	0.333333	5.2	之前的参与者	正确	捐款将仅用于支持其他参与者的检测	正确		0	2	2	2	0	0	0
581	PIF-standard	PIF	CBO	珠海				23	1. 男性	1. 未婚	5. 本科以上	1. ≤1500元/月	MSM	2.with man	≤1	No	Ineligibility	一年内做过	一年内做过	一年内做过	一年内做过	没有做过检测	没有做过检测	0.666667		否	否	(跳过)	不适用	2.90909	3.33333		not test	not test	2.90909	0.666667	5.4	医院或社群组织	错误	捐款将支持政府或疾控中心的倡议	错误		3	3	2	2	1	0	0
582	PIF-standard	PIF	CBO	珠海				19	1. 男性	1. 未婚	4. 本科或大专	2. 1500-3000元/月	MSM	2.with man	≤1	No	Ineligibility	一年内做过	一年内做过	一年内做过	一年内做过	超过一年	超过一年	0.5		否	否	(跳过)	不适用	3.90909	2.33333		not test	not test	3.90909	0.5	7	政府和疾控中心	错误	捐款将支持政府或疾控中心的倡议	错误		3	3	3	3	3	3	3
583	PIF-standard	PIF	CBO	珠海				38	1. 男性	2. 订婚或已婚	4. 本科或大专	5. >8000元/月	MSM	3.both	≤1	No	Ineligibility	一年内做过	超过一年	超过一年	超过一年	超过一年	超过一年	1		否	否	(跳过)	不适用	2.81818	4.55556		not test	not test	2.81818	1	6.2	之前的参与者	正确	捐款将仅用于支持其他参与者的检测	正确		3	3	3	3	3	-3	1
584	PIF-standard	PIF	CBO	珠海				37	1. 男性	3. 分居或离异	3. 高中或中专	4. 5001-8000元/月	MSM	2.with man	>1	Yes	eligibility	一年内做过	一年内做过	没有做过检测	没有做过检测	没有做过检测	没有做过检测	0.666667		否	否	(跳过)	不适用	2.90909	3.77778		not test	not test	2.90909	0.666667	6.1	之前的参与者	正确	捐款将仅用于支持其他参与者的检测	正确		3	3	2	2	0	2	2
585	PIF-standard	PIF	CBO	珠海				36	1. 男性	1. 未婚	3. 高中或中专	3. 3001-5000元/月	MSM	2.with man	>1	Yes	eligibility	一年内做过	一年内做过	一年内做过	一年内做过	没有做过检测	没有做过检测	0.666667		否	否	(跳过)	不适用	3	3.66667		not test	not test	3	0.666667	5.3	政府和疾控中心	错误	捐款将支持政府或疾控中心的倡议	错误		2	2	3	-1	-1	-1	3
586	PIF-standard	PIF	CBO	珠海				22	1. 男性	1. 未婚	4. 本科或大专	4. 5001-8000元/月	MSM	2.with man	>1	Yes	eligibility	超过一年	超过一年	超过一年	超过一年	超过一年	超过一年	1.33333		是	否	(跳过)	不适用	4	1		Negative	Positive	4	1.33333	7	医院或社群组织	错误	捐款将支持政府或疾控中心的倡议	错误		3	3	3	3	3	3	3
587	PIF-standard	PIF	CBO	珠海				38	1. 男性	1. 未婚	4. 本科或大专	3. 3001-5000元/月	MSM	2.with man	≤1	Yes	Ineligibility	一年内做过	一年内做过	一年内做过	一年内做过	超过一年	超过一年	1		否	否	(跳过)	不适用	3.27273	3.66667		not test	not test	3.27273	1	6.4	政府和疾控中心	错误	捐款将支持政府或疾控中心的倡议	错误		3	3	3	3	3	-3	3
588	PIF-standard	PIF	CBO	珠海				35	1. 男性	1. 未婚	4. 本科或大专	5. >8000元/月	MSM	2.with man	≤1	Yes	Ineligibility	一年内做过	一年内做过	一年内做过	超过一年	没有做过检测	没有做过检测	0.333333		否	否	(跳过)	不适用	3	3.55556		not test	not test	3	0.333333	6	研究组织	错误	捐款将仅用于支持其他参与者的检测	正确		2	2	2	2	2	2	2
589	PIF-standard	PIF	CBO	珠海				21	1. 男性	1. 未婚	4. 本科或大专	3. 3001-5000元/月	MSM	2.with man	≤1	No	Ineligibility	没有做过检测	没有做过检测	没有做过检测	没有做过检测	没有做过检测	没有做过检测	0.166667		否	否	(跳过)	不适用	4	2.55556		not test	not test	4	0.166667	6.7	政府和疾控中心	错误	捐款将仅用于支持其他参与者的检测	正确		3	3	3	3	3	3	3
590	PIF-standard	PIF	CBO	珠海				34	1. 男性	1. 未婚	4. 本科或大专	4. 5001-8000元/月	MSM	2.with man	≤1	No	Ineligibility	一年内做过	一年内做过	一年内做过	一年内做过	没有做过检测	没有做过检测	0.5		否	否	(跳过)	不适用	2.90909	3		not test	not test	2.90909	0.5	5.5	政府和疾控中心	错误	捐款将仅用于支持其他参与者的检测	正确		3	3	3	2	0	2	0
591	PIF-standard	PIF	CBO	珠海				33	1. 男性	3. 分居或离异	5. 本科以上	5. >8000元/月	MSM	2.with man	>1	No	Ineligibility	一年内做过	一年内做过	一年内做过	一年内做过	没有做过检测	没有做过检测	0.333333		否	否	(跳过)	不适用	3	3.66667		not test	not test	3	0.333333	6	政府和疾控中心	错误	捐款将仅用于支持其他参与者的检测	正确		3	3	3	2	0	0	1
592	PIF-standard	PIF	CBO	珠海				23	1. 男性	1. 未婚	4. 本科或大专	4. 5001-8000元/月	MSM	2.with man	≤1	No	Ineligibility	一年内做过	一年内做过	一年内做过	一年内做过	没有做过检测	没有做过检测	0.333333		否	否	(跳过)	不适用	3.45455	1.44444		not test	not test	3.45455	0.333333	6	之前的参与者	正确	捐款将支持政府或疾控中心的倡议	错误		3	3	3	3	3	-2	-2
593	PIF-standard	PIF	CBO	珠海				32	1. 男性	1. 未婚	3. 高中或中专	5. >8000元/月	MSM	2.with man	>1	Yes	eligibility	一年内做过	一年内做过	一年内做过	一年内做过	没有做过检测	没有做过检测	0.5		否	否	(跳过)	不适用	4	3.22222		not test	not test	4	0.5	6.3	之前的参与者	正确	捐款将仅用于支持其他参与者的检测	正确		3	3	3	3	3	0	-1
594	PIF-standard	PIF	CBO	珠海				25	1. 男性	1. 未婚	5. 本科以上	3. 3001-5000元/月	MSM	2.with man	>1	Yes	eligibility	一年内做过	一年内做过	一年内做过	一年内做过	没有做过检测	没有做过检测	1.33333		是	否	(跳过)	不适用	4	2.22222		Negative	Negative	4	1.33333	6.1	政府和疾控中心	错误	捐款将支持政府或疾控中心的倡议	错误		3	3	3	3	3	-3	0
595	PIF-standard	PIF	CBO	珠海				34	1. 男性	1. 未婚	5. 本科以上	5. >8000元/月	MSM	2.with man	≤1	No	Ineligibility	一年内做过	一年内做过	一年内做过	一年内做过	没有做过检测	没有做过检测	0.333333		是	否	(跳过)	不适用	2	4.66667		Negative	Negative	2	0.333333	7	政府和疾控中心	错误	捐款将支持政府或疾控中心的倡议	错误		3	3	3	3	3	3	3
596	PIF-standard	PIF	CBO	珠海				27	1. 男性	1. 未婚	4. 本科或大专	4. 5001-8000元/月	MSM	2.with man	>1	Yes	eligibility	一年内做过	一年内做过	一年内做过	一年内做过	没有做过检测	没有做过检测	0.333333		否	否	(跳过)	不适用	3.45455	2.22222		not test	not test	3.45455	0.333333	5.9	医院或社群组织	错误	捐款将仅用于支持其他参与者的检测	正确		3	3	3	3	1	-3	3
597	PIF-standard	PIF	CBO	珠海				32	1. 男性	1. 未婚	4. 本科或大专	4. 5001-8000元/月	MSM	2.with man	>1	No	Ineligibility	一年内做过	一年内做过	一年内做过	一年内做过	没有做过检测	没有做过检测	0.5		否	否	(跳过)	不适用	2.81818	1.44444		not test	not test	2.81818	0.5	5.6	之前的参与者	正确	捐款将仅用于支持其他参与者的检测	正确		3	3	-1	1	1	2	3
598	PIF-standard	PIF	CBO	珠海				25	1. 男性	1. 未婚	5. 本科以上	5. >8000元/月	MSM	2.with man	≤1	No	Ineligibility	一年内做过	一年内做过	一年内做过	一年内做过	超过一年	超过一年	0.5		否	否	(跳过)	不适用	2.27273	4.22222		not test	not test	2.27273	0.5	4.6	医院或社群组织	错误	我没有听说过关捐款的信息	不知道		2	2	1	2	-2	-2	3
599	PIF-standard	PIF	CBO	珠海				24	1. 男性	1. 未婚	4. 本科或大专	4. 5001-8000元/月	MSM	2.with man	>1	No	Ineligibility	一年内做过	一年内做过	一年内做过	一年内做过	没有做过检测	没有做过检测	0.666667		否	否	(跳过)	不适用	3.54545	1.77778		not test	not test	3.54545	0.666667	6.3	之前的参与者	正确	捐款将仅用于支持其他参与者的检测	正确		3	3	3	1	3	-2	3
600	PIF-standard	PIF	CBO	珠海				31	1. 男性	1. 未婚	4. 本科或大专	5. >8000元/月	MSM	2.with man	>1	No	Ineligibility	一年内做过	一年内做过	一年内做过	一年内做过	没有做过检测	没有做过检测	0.333333		否	否	(跳过)	不适用	2.90909	3		not test	not test	2.90909	0.333333	5.8	之前的参与者	正确	捐款将仅用于支持其他参与者的检测	正确		3	3	3	3	3	-3	-3
601	PIF-standard	PIF	hospital	江门				36	2. 女性	2. 订婚或已婚	4. 本科或大专	4. 5001-8000元/月	Non-MSM	1.with woman	≤1	Yes	Ineligibility	超过一年	超过一年	超过一年	超过一年	超过一年	超过一年		0	是	否	(跳过)	不适用			.	Negative	Negative		0	6.1	.	.	.	.		3	3	1	1	2	0	2
602	PIF-standard	PIF	hospital	江门				22	2. 女性	1. 未婚	4. 本科或大专	1. ≤1500元/月	MSM	2.with man	≤1	(跳过)	Ineligibility	一年内做过	一年内做过	一年内做过	没有做过检测	没有做过检测	没有做过检测	0.333333		是	否	(跳过)	不适用	3.55556	3.44444		Positive	Positive	3.55556	0.333333	5.8	.	.	.	.		2	2	2	2	2	2	0
603	PIF-standard	PIF	hospital	江门				42	1. 男性	3. 分居或离异	2. 初中	5. >8000元/月	Non-MSM	1.with woman	>1	Yes	eligibility	没有做过检测	没有做过检测	没有做过检测	没有做过检测	没有做过检测	没有做过检测		0	是	否	(跳过)	不适用			.	Negative	Negative		0	7	.	.	.	.		3	3	3	3	3	3	3
604	PIF-standard	PIF	hospital	江门				64	1. 男性	2. 订婚或已婚	2. 初中	1. ≤1500元/月	Non-MSM	1.with woman	≤1	Yes	Ineligibility	一年内做过	一年内做过	一年内做过	没有做过检测	超过一年	没有做过检测		0	是	否	(跳过)	不适用			.	Negative	Negative		0	4.6	.	.	.	.		1	1	1	0	0	0	0
605	PIF-standard	PIF	hospital	江门				38	1. 男性	2. 订婚或已婚	2. 初中	3. 3001-5000元/月	Non-MSM	1.with woman	>1	Yes	eligibility	没有做过检测	没有做过检测	没有做过检测	没有做过检测	没有做过检测	没有做过检测		0	是	否	(跳过)	不适用			4	Negative	Negative	4	0	7	政府和疾控中心	错误	捐款将支持政府或疾控中心的倡议	错误		3	3	3	3	3	3	3
606	PIF-standard	PIF	hospital	江门				44	1. 男性	2. 订婚或已婚	2. 初中	2. 1500-3000元/月	Non-MSM	1.with woman	>1	No	Ineligibility	没有做过检测	没有做过检测	没有做过检测	没有做过检测	没有做过检测	没有做过检测		0	是	否		不适用			.	Negative	Negative		0	.	.	.	.	.
607	PIF-standard	PIF	hospital	江门				27	1. 男性	2. 订婚或已婚	3. 高中或中专	2. 1500-3000元/月	Non-MSM	1.with woman	>1	Yes	eligibility	没有做过检测	没有做过检测	没有做过检测	没有做过检测	没有做过检测	没有做过检测		0	是	否	(跳过)	不适用			3.25	Negative	Negative	3.25	0	6.1	政府和疾控中心	错误	我不知道捐款将用于何处	错误		3	3	3	3	0	0	0
608	PIF-standard	PIF	hospital	江门				24	1. 男性	1. 未婚	3. 高中或中专	3. 3001-5000元/月	MSM	2.with man	≤1	Yes	Ineligibility	一年内做过	一年内做过	一年内做过	一年内做过	没有做过检测	没有做过检测	0		是	否	(跳过)	不适用	4	5		Negative	Negative	4	0	7	政府和疾控中心	错误	我不知道捐款将用于何处	错误		3	3	3	3	3	3	3
609	PIF-standard	PIF	hospital	江门				37	1. 男性	2. 订婚或已婚	3. 高中或中专	3. 3001-5000元/月	Non-MSM	1.with woman	>1	Yes	eligibility	没有做过检测	没有做过检测	没有做过检测	没有做过检测	没有做过检测	没有做过检测		1.33333	是	否	(跳过)	不适用			4	Negative	Negative	4	1.33333	7	政府和疾控中心	错误	捐款将支持政府或疾控中心的倡议	错误		3	3	3	3	3	3	3
610	PIF-standard	PIF	hospital	江门				18	1. 男性	1. 未婚	4. 本科或大专	1. ≤1500元/月	MSM	2.with man	≤1	Yes	Ineligibility	没有做过检测	没有做过检测	没有做过检测	没有做过检测	没有做过检测	没有做过检测	0.333333		是	否	(跳过)	不适用	3	3.33333		Negative	Negative	3	0.333333	6	我不知道	错误	捐款将仅用于支持其他参与者的检测	正确		2	2	2	2	2	2	2
611	PIF-standard	PIF	hospital	江门				56	1. 男性	2. 订婚或已婚	3. 高中或中专	2. 1500-3000元/月	Non-MSM	1.with woman	>1	No	Ineligibility	没有做过检测	没有做过检测	没有做过检测	没有做过检测	没有做过检测	没有做过检测		0	是	否	(跳过)	不适用			4	Negative	Negative	4	0	7	政府和疾控中心	错误	捐款将支持政府或疾控中心的倡议	错误		3	3	3	3	3	3	3
612	PIF-standard	PIF	hospital	江门				46	1. 男性	2. 订婚或已婚	3. 高中或中专	2. 1500-3000元/月	Non-MSM	1.with woman	>1	No	Ineligibility	没有做过检测	没有做过检测	没有做过检测	没有做过检测	没有做过检测	没有做过检测		0	是	否	(跳过)	不适用			4	Negative	Negative	4	0	7	我不知道	错误	我不知道捐款将用于何处	错误		3	3	3	3	3	3	3
613	PIF-standard	PIF	hospital	江门				25	1. 男性	1. 未婚	5. 本科以上	5. >8000元/月	MSM	2.with man	≤1	No	Ineligibility	一年内做过	一年内做过	一年内做过	一年内做过	没有做过检测	没有做过检测	0.333333		是	否	(跳过)	不适用	2.54545	2.11111		Negative	Negative	2.54545	0.333333	4.8	研究组织	错误	捐款将仅用于支持其他参与者的检测	正确		2	2	0	0	0	-1	0
614	PIF-standard	PIF	hospital	江门	2023-11-26 11:49:25	2023-11-26 11:49:25	7	24	1. 男性	1. 未婚	3. 高中或中专	4. 5001-8000元/月	MSM	2.with man	≤1	Yes	Ineligibility	一年内做过	一年内做过	一年内做过	一年内做过	没有做过检测	没有做过检测	0.666667		是	是	10	不适用	4	5		Negative	Negative	4	0.666667	7	医院或社群组织	错误	捐款将支持政府或疾控中心的倡议	错误		3	3	3	3	3	3	3
615	PIF-standard	PIF	hospital	江门				20	1. 男性	1. 未婚	4. 本科或大专	1. ≤1500元/月	MSM	3.both	≤1	No	Ineligibility	一年内做过	一年内做过	一年内做过	一年内做过	没有做过检测	没有做过检测	0.5		是	否	(跳过)	不适用	3.45455	3		Negative	Negative	3.45455	0.5	6.4	政府和疾控中心	错误	捐款将支持政府或疾控中心的倡议	错误		3	3	3	3	2	-1	2
616	PIF-standard	PIF	hospital	江门				36	1. 男性	2. 订婚或已婚	5. 本科以上	5. >8000元/月	Non-MSM	1.with woman	>1	Yes	eligibility	一年内做过	没有做过检测	没有做过检测	没有做过检测	没有做过检测	没有做过检测		0	是	否	(跳过)	不适用			4	Negative	Negative	4	0	7	我不知道	错误	我不知道捐款将用于何处	错误		3	3	3	3	3	3	3
617	PIF-standard	PIF	hospital	江门				59	2. 女性	2. 订婚或已婚	1. 小学	2. 1500-3000元/月	Non-MSM	1.with woman	>1	Yes	eligibility	没有做过检测	没有做过检测	没有做过检测	没有做过检测	没有做过检测	没有做过检测		0	是	否	(跳过)	不适用			2.75	Negative	Negative	2.75	0	5.3	之前的参与者	正确	我不知道捐款将用于何处	错误		3	3	3	3	-1	0	-1
618	PIF-standard	PIF	hospital	江门				42	1. 男性	2. 订婚或已婚	2. 初中	4. 5001-8000元/月	Non-MSM	1.with woman	≤1	Yes	Ineligibility	没有做过检测	没有做过检测	没有做过检测	没有做过检测	没有做过检测	没有做过检测		0	是	否	(跳过)	不适用	1.1	1		Negative	Negative	1.1	0	6.3	之前的参与者	正确	捐款将仅用于支持其他参与者的检测	正确		3	3	3	3	1	0	1
619	PIF-standard	PIF	hospital	江门				27	1. 男性	1. 未婚	5. 本科以上	5. >8000元/月	Non-MSM	1.with woman	>1	Yes	eligibility	没有做过检测	没有做过检测	没有做过检测	没有做过检测	没有做过检测	没有做过检测		0	是	否	(跳过)	不适用			3.25	Negative	Negative	3.25	0	5.8	政府和疾控中心	错误	捐款将仅用于支持其他参与者的检测	正确		3	3	3	3	3	-3	-3
620	PIF-standard	PIF	hospital	江门				23	1. 男性	1. 未婚	4. 本科或大专	4. 5001-8000元/月	Non-MSM	1.with woman	>1	No	Ineligibility	没有做过检测	没有做过检测	没有做过检测	没有做过检测	没有做过检测	没有做过检测		0	是	否	(跳过)	不适用			3	Negative	Negative	3	0	6.4	之前的参与者	正确	捐款将仅用于支持其他参与者的检测	正确		3	3	3	3	3	0	0
621	PIF-standard	PIF	hospital	江门				28	1. 男性	1. 未婚	4. 本科或大专	3. 3001-5000元/月	MSM	2.with man	>1	No	Ineligibility	一年内做过	一年内做过	一年内做过	一年内做过	超过一年	没有做过检测	1.33333		是	否	(跳过)	不适用	4	5		Negative	Negative	4	1.33333	7	政府和疾控中心	错误	捐款将支持政府或疾控中心的倡议	错误		3	3	3	3	3	3	3
622	PIF-standard	PIF	hospital	江门				48	1. 男性	1. 未婚	3. 高中或中专	2. 1500-3000元/月	Non-MSM	1.with woman	>1	No	Ineligibility	没有做过检测	没有做过检测	没有做过检测	没有做过检测	没有做过检测	没有做过检测		0	是	否	(跳过)	不适用			4	Negative	Negative	4	0	6	政府和疾控中心	错误	捐款将支持政府或疾控中心的倡议	错误		2	2	2	2	2	2	2
623	PIF-standard	PIF	hospital	江门				32	1. 男性	2. 订婚或已婚	3. 高中或中专	5. >8000元/月	Non-MSM	1.with woman	>1	Yes	eligibility	超过一年	超过一年	超过一年	超过一年	超过一年	超过一年		0.666667	是	否	(跳过)	不适用			4	Negative	Negative	4	0.666667	7	政府和疾控中心	错误	捐款将支持政府或疾控中心的倡议	错误		3	3	3	3	3	3	3
624	PIF-standard	PIF	hospital	江门				33	1. 男性	1. 未婚	3. 高中或中专	5. >8000元/月	Non-MSM	1.with woman	≤1	No	Ineligibility	超过一年	没有做过检测	没有做过检测	没有做过检测	没有做过检测	没有做过检测		0	是	否	(跳过)	不适用			2.5	Negative	Negative	2.5	0	5.5	研究组织	错误	捐款将仅用于支持其他参与者的检测	正确		3	3	2	2	-1	-1	2
625	PIF-standard	PIF	hospital	江门				18	1. 男性	1. 未婚	4. 本科或大专	2. 1500-3000元/月	MSM	2.with man	>1	Yes	eligibility	没有做过检测	没有做过检测	没有做过检测	没有做过检测	没有做过检测	没有做过检测	1.33333		是	否	(跳过)	不适用	4	2.33333		Negative	Negative	4	1.33333	6.7	政府和疾控中心	错误	捐款将支持政府或疾控中心的倡议	错误		3	3	3	3	3	0	3
626	PIF-standard	PIF	hospital	江门				30	1. 男性	1. 未婚	2. 初中	4. 5001-8000元/月	Non-MSM	1.with woman	≤1	No	Ineligibility	没有做过检测	没有做过检测	没有做过检测	没有做过检测	没有做过检测	没有做过检测		0	是	否	(跳过)	不适用			4	Negative	Negative	4	0	6.4	医院或社群组织	错误	捐款将支持政府或疾控中心的倡议	错误		3	3	3	3	3	-3	3
627	PIF-standard	PIF	hospital	江门				54	1. 男性	2. 订婚或已婚	2. 初中	3. 3001-5000元/月	Non-MSM	1.with woman	>1	Yes	eligibility	没有做过检测	没有做过检测	没有做过检测	没有做过检测	没有做过检测	没有做过检测		0	是	否	(跳过)	不适用			4	Negative	Negative	4	0	6.7	之前的参与者	正确	捐款将支持政府或疾控中心的倡议	错误		3	3	3	1	3	3	3
628	PIF-standard	PIF	hospital	江门				30	1. 男性	1. 未婚	4. 本科或大专	4. 5001-8000元/月	Non-MSM	1.with woman	≤1	No	Ineligibility	超过一年	没有做过检测	没有做过检测	超过一年	没有做过检测	没有做过检测		0	是	否	(跳过)	不适用			3.25	Negative	Negative	3.25	0	5.4	医院或社群组织	错误	捐款将仅用于支持其他参与者的检测	正确		3	3	0	1	0	0	2
629	PIF-standard	PIF	hospital	江门				23	1. 男性	1. 未婚	3. 高中或中专	3. 3001-5000元/月	Non-MSM	1.with woman	≤1	No	Ineligibility	没有做过检测	没有做过检测	没有做过检测	没有做过检测	没有做过检测	没有做过检测		0	是	否	(跳过)	不适用			3.25	Negative	Negative	3.25	0	4.3	政府和疾控中心	错误	我不知道捐款将用于何处	错误		2	2	1	2	-1	-2	-2
630	PIF-standard	PIF	hospital	江门				52	1. 男性	2. 订婚或已婚	3. 高中或中专	3. 3001-5000元/月	Non-MSM	1.with woman	>1	Yes	eligibility	没有做过检测	没有做过检测	没有做过检测	没有做过检测	没有做过检测	没有做过检测		0	是	否	(跳过)	不适用			4	Negative	Negative	4	0	5.6	政府和疾控中心	错误	我不知道捐款将用于何处	错误		3	3	3	-1	-1	0	0
631	PIF-standard	PIF	hospital	江门				30	1. 男性	2. 订婚或已婚	4. 本科或大专	5. >8000元/月	Non-MSM	1.with woman	>1	No	Ineligibility	没有做过检测	没有做过检测	没有做过检测	没有做过检测	没有做过检测	没有做过检测		0.666667	是	否	(跳过)	不适用			4	Negative	Negative	4	0.666667	7	政府和疾控中心	错误	捐款将支持政府或疾控中心的倡议	错误		3	3	3	3	3	3	3
632	PIF-standard	PIF	hospital	江门				32	1. 男性	2. 订婚或已婚	2. 初中	4. 5001-8000元/月	Non-MSM	1.with woman	≤1	Yes	Ineligibility	没有做过检测	没有做过检测	没有做过检测	没有做过检测	没有做过检测	没有做过检测		0	是	否	(跳过)	不适用			3.5	Negative	Negative	3.5	0	6.1	之前的参与者	正确	捐款将仅用于支持其他参与者的检测	正确		3	3	3	3	0	0	0
633	PIF-standard	PIF	hospital	江门				38	1. 男性	2. 订婚或已婚	4. 本科或大专	4. 5001-8000元/月	Non-MSM	1.with woman	>1	No	Ineligibility	一年内做过	一年内做过	一年内做过	超过一年	超过一年	超过一年		0.666667	是	否		不适用			.	Negative	Negative		0.666667	.	.	.	.	.
634	PIF-standard	PIF	hospital	江门				46	1. 男性	2. 订婚或已婚	2. 初中	2. 1500-3000元/月	Non-MSM	1.with woman	>1	Yes	eligibility	没有做过检测	没有做过检测	没有做过检测	没有做过检测	没有做过检测	没有做过检测		0.333333	是	否	(跳过)	不适用			2.25	Negative	Negative	2.25	0.333333	5	研究组织	错误	捐款将支持政府或疾控中心的倡议	错误		3	3	0	0	0	0	0
635	PIF-standard	PIF	hospital	江门				32	1. 男性	2. 订婚或已婚	2. 初中	4. 5001-8000元/月	Non-MSM	1.with woman	≤1	Yes	Ineligibility	没有做过检测	没有做过检测	没有做过检测	没有做过检测	没有做过检测	没有做过检测		0	是	否	(跳过)	不适用			4	Negative	Negative	4	0	6.1	研究组织	错误	捐款将仅用于支持其他参与者的检测	正确		3	3	3	3	0	0	0
636	PIF-standard	PIF	hospital	江门				19	1. 男性	1. 未婚	4. 本科或大专	3. 3001-5000元/月	Non-MSM	1.with woman	>1	Yes	eligibility	没有做过检测	没有做过检测	没有做过检测	没有做过检测	没有做过检测	没有做过检测		0	是	否	(跳过)	不适用			4	Negative	Negative	4	0	7	研究组织	错误	捐款将仅用于支持其他参与者的检测	正确		3	3	3	3	3	3	3
637	PIF-standard	PIF	hospital	江门				20	1. 男性	1. 未婚	4. 本科或大专	2. 1500-3000元/月	Non-MSM	1.with woman	>1	Yes	eligibility	没有做过检测	没有做过检测	没有做过检测	没有做过检测	没有做过检测	没有做过检测		0.666667	是	否	(跳过)	不适用			3.5	Negative	Positive	3.5	0.666667	7	研究组织	错误	捐款将仅用于支持其他参与者的检测	正确		3	3	3	3	3	3	3
638	PIF-standard	PIF	hospital	江门				25	1. 男性	1. 未婚	4. 本科或大专	3. 3001-5000元/月	MSM	3.both	>1	No	Ineligibility	超过一年	超过一年	没有做过检测	没有做过检测	没有做过检测	没有做过检测	0.333333		是	否	(跳过)	不适用	2.72727	4.11111		Negative	Negative	2.72727	0.333333	7	政府和疾控中心	错误	捐款将支持政府或疾控中心的倡议	错误		3	3	3	3	3	3	3
639	PIF-standard	PIF	hospital	江门				37	1. 男性	2. 订婚或已婚	3. 高中或中专	3. 3001-5000元/月	Non-MSM	1.with woman	>1	Yes	eligibility	没有做过检测	没有做过检测	没有做过检测	没有做过检测	没有做过检测	没有做过检测		0	是	否		不适用			.	Negative	Positive		0	.	.	.	.	.
640	PIF-standard	PIF	hospital	江门				41	1. 男性	2. 订婚或已婚	4. 本科或大专	5. >8000元/月	Non-MSM	1.with woman	>1	Yes	eligibility	一年内做过	一年内做过	超过一年	超过一年	没有做过检测	没有做过检测		0	是	否		不适用			.	Negative	Negative		0	.	.	.	.	.
641	PIF-standard	PIF	hospital	江门				35	1. 男性	1. 未婚	4. 本科或大专	5. >8000元/月	Non-MSM	1.with woman	≤1	Yes	Ineligibility	超过一年	超过一年	超过一年	超过一年	超过一年	超过一年		0.666667	是	否	(跳过)	不适用			2	Positive	Positive	2	0.666667	6.1	研究组织	错误	捐款将仅用于支持其他参与者的检测	正确		3	3	3	3	0	0	0
642	PIF-standard	PIF	hospital	江门				36	1. 男性	2. 订婚或已婚	4. 本科或大专	5. >8000元/月	Non-MSM	1.with woman	>1	Yes	eligibility	没有做过检测	没有做过检测	一年内做过	一年内做过	没有做过检测	没有做过检测		0	是	否	(跳过)	不适用			4	Negative	Negative	4	0	6.5	研究组织	错误	捐款将仅用于支持其他参与者的检测	正确		3	3	3	3	3	3	1
643	PIF-standard	PIF	hospital	江门				35	1. 男性	2. 订婚或已婚	2. 初中	1. ≤1500元/月	Non-MSM	1.with woman	>1	Yes	eligibility	超过一年	超过一年	超过一年	超过一年	超过一年	超过一年		0	是	否	(跳过)	不适用			3.25	Negative	Negative	3.25	0	5.5	之前的参与者	正确	捐款将仅用于支持其他参与者的检测	正确		3	3	3	0	0	0	3
644	PIF-standard	PIF	hospital	江门				19	1. 男性	1. 未婚	4. 本科或大专	1. ≤1500元/月	MSM	2.with man	>1	Yes	eligibility	没有做过检测	没有做过检测	没有做过检测	没有做过检测	没有做过检测	没有做过检测	0.5		是	否	(跳过)	不适用			3.25	Negative	Negative	3.25	0.5	5.8	之前的参与者	正确	捐款将仅用于支持其他参与者的检测	正确		3	3	3	3	3	-3	-3
645	PIF-standard	PIF	hospital	江门				35	1. 男性	2. 订婚或已婚	2. 初中	3. 3001-5000元/月	Non-MSM	1.with woman	>1	Yes	eligibility	没有做过检测	没有做过检测	没有做过检测	没有做过检测	没有做过检测	没有做过检测		0	是	否	(跳过)	不适用	3.3	3		Negative	Negative	3.3	0	4	我不知道	错误	捐款将仅用于支持其他参与者的检测	正确		0	0	0	0	0	0	0
646	PIF-standard	PIF	hospital	江门				27	1. 男性	1. 未婚	3. 高中或中专	5. >8000元/月	Non-MSM	1.with woman	>1	No	Ineligibility	一年内做过	一年内做过	没有做过检测	一年内做过	没有做过检测	没有做过检测		0	是	否	(跳过)	不适用			3.75	Negative	Negative	3.75	0	6.2	研究组织	错误	捐款将仅用于支持其他参与者的检测	正确		3	3	3	3	1	0	0
647	PIF-standard	PIF	hospital	江门				59	1. 男性	2. 订婚或已婚	1. 小学	3. 3001-5000元/月	Non-MSM	1.with woman	>1	No	Ineligibility	没有做过检测	一年内做过	没有做过检测	没有做过检测	没有做过检测	没有做过检测		0	是	否	(跳过)	不适用			2.75	Negative	Negative	2.75	0	6	我不知道	错误	我不知道捐款将用于何处	错误		2	2	2	2	2	2	2
648	PIF-standard	PIF	hospital	江门				51	1. 男性	2. 订婚或已婚	2. 初中	2. 1500-3000元/月	Non-MSM	1.with woman	>1	Yes	eligibility	没有做过检测	没有做过检测	没有做过检测	没有做过检测	没有做过检测	没有做过检测		0	是	否	(跳过)	不适用			4	Negative	Negative	4	0	7	之前的参与者	正确	捐款将仅用于支持其他参与者的检测	正确		3	3	3	3	3	3	3
649	PIF-standard	PIF	hospital	江门				65	1. 男性	2. 订婚或已婚	3. 高中或中专	2. 1500-3000元/月	Non-MSM	1.with woman	≤1	Yes	Ineligibility	没有做过检测	没有做过检测	没有做过检测	没有做过检测	没有做过检测	没有做过检测		0.666667	是	否	(跳过)	不适用			3.75	Negative	Negative	3.75	0.666667	6.1	研究组织	错误	捐款将仅用于支持其他参与者的检测	正确		3	3	3	3	0	0	0
650	PIF-standard	PIF	hospital	江门	2023-12-21 17:17:13	2023-12-21 17:17:13	5	36	1. 男性	2. 订婚或已婚	3. 高中或中专	4. 5001-8000元/月	Non-MSM	1.with woman	>1	No	Ineligibility	超过一年	没有做过检测	超过一年	超过一年	超过一年	超过一年		1.33333	是	是	50	不适用			4	Negative	Negative	4	1.33333	7	研究组织	错误	捐款将仅用于支持其他参与者的检测	正确		3	3	3	3	3	3	3
651	PIF-standard	PIF	hospital	江门				27	1. 男性	2. 订婚或已婚	5. 本科以上	5. >8000元/月	Non-MSM	1.with woman	>1	Yes	eligibility	没有做过检测	没有做过检测	没有做过检测	没有做过检测	没有做过检测	没有做过检测		0.666667	是	否	(跳过)	不适用			2.5	Negative	Negative	2.5	0.666667	5.9	之前的参与者	正确	捐款将仅用于支持其他参与者的检测	正确		3	3	3	3	1	0	3
652	PIF-standard	PIF	hospital	江门	2023-12-26 15:07:09	2023-12-26 15:07:09	2	38	1. 男性	2. 订婚或已婚	2. 初中	4. 5001-8000元/月	Non-MSM	1.with woman	>1	No	Ineligibility	没有做过检测	没有做过检测	没有做过检测	没有做过检测	没有做过检测	没有做过检测		0	是	是	100	不适用			3.75	Negative	Negative	3.75	0	6.6	研究组织	错误	捐款将仅用于支持其他参与者的检测	正确		3	3	3	3	3	3	-1
653	PIF-standard	PIF	hospital	江门				63	1. 男性	2. 订婚或已婚	3. 高中或中专	2. 1500-3000元/月	Non-MSM	1.with woman	>1	No	Ineligibility	没有做过检测	没有做过检测	没有做过检测	没有做过检测	没有做过检测	没有做过检测		0	是	否	(跳过)	不适用			4	Negative	Negative	4	0	7	政府和疾控中心	错误	捐款将仅用于支持其他参与者的检测	正确		3	3	3	3	3	3	3
654	PIF-standard	PIF	hospital	江门				46	1. 男性	2. 订婚或已婚	3. 高中或中专	5. >8000元/月	Non-MSM	1.with woman	≤1	Yes	Ineligibility	没有做过检测	没有做过检测	没有做过检测	没有做过检测	没有做过检测	没有做过检测		0	是	否	(跳过)	不适用	4.4	5		Negative	Negative	4.4	0	7	政府和疾控中心	错误	我不知道捐款将用于何处	错误		3	3	3	3	3	3	3
655	PIF-standard	PIF	hospital	江门				25	1. 男性	1. 未婚	3. 高中或中专	2. 1500-3000元/月	Non-MSM	1.with woman	>1	Yes	eligibility	没有做过检测	没有做过检测	没有做过检测	没有做过检测	没有做过检测	没有做过检测		1	是	否		不适用			.	Negative	Negative		1	.	.	.	.	.
656	PIF-standard	PIF	hospital	江门				73	1. 男性	2. 订婚或已婚	2. 初中	2. 1500-3000元/月	Non-MSM	1.with woman	>1	Yes	eligibility	没有做过检测	没有做过检测	没有做过检测	没有做过检测	没有做过检测	没有做过检测		0	是	否	(跳过)	不适用			4	Negative	Negative	4	0	6	研究组织	错误	捐款将仅用于支持其他参与者的检测	正确		3	3	3	3	0	0	0
657	PIF-standard	PIF	hospital	江门				28	1. 男性	1. 未婚	3. 高中或中专	4. 5001-8000元/月	Non-MSM	1.with woman	>1	Yes	eligibility	没有做过检测	没有做过检测	没有做过检测	没有做过检测	没有做过检测	没有做过检测		0	是	否	(跳过)	不适用			1.75	Negative	Negative	1.75	0	4.6	我不知道	错误	捐款将仅用于支持其他参与者的检测	正确		3	3	3	-3	-3	-3	-3
658	PIF-standard	PIF	hospital	江门				43	1. 男性	2. 订婚或已婚	2. 初中	4. 5001-8000元/月	Non-MSM	1.with woman	>1	Yes	eligibility	没有做过检测	没有做过检测	没有做过检测	没有做过检测	没有做过检测	没有做过检测		0	是	否	(跳过)	不适用			2.75	Negative	Negative	2.75	0	5.4	之前的参与者	正确	捐款将仅用于支持其他参与者的检测	正确		3	3	0	2	-1	-1	0
659	PIF-standard	PIF	hospital	江门				49	1. 男性	2. 订婚或已婚	3. 高中或中专	2. 1500-3000元/月	Non-MSM	1.with woman	>1	Yes	eligibility	没有做过检测	没有做过检测	没有做过检测	没有做过检测	没有做过检测	没有做过检测		0	是	否	(跳过)	不适用			4	Negative	Negative	4	0	7	我不知道	错误	我不知道捐款将用于何处	错误		3	3	3	3	3	3	3
660	PIF-standard	PIF	hospital	江门				58	1. 男性	2. 订婚或已婚	3. 高中或中专	5. >8000元/月	MSM	2.with man	≤1	Yes	Ineligibility	没有做过检测	没有做过检测	没有做过检测	没有做过检测	没有做过检测	没有做过检测	0		是	否	(跳过)	不适用			1	Negative	Negative	1	0	6.1	医院或社群组织	错误	捐款将仅用于支持其他参与者的检测	正确		3	3	3	3	0	3	0
661	PIF-standard	PIF	hospital	江门	2024-01-04 14:41:30	2024-01-04 14:41:30	4	21	1. 男性	1. 未婚	4. 本科或大专	2. 1500-3000元/月	Non-MSM	1.with woman	>1	No	Ineligibility	没有做过检测	没有做过检测	没有做过检测	没有做过检测	没有做过检测	没有做过检测		1.33333	是	是	5	不适用			4	Negative	Negative	4	1.33333	7	政府和疾控中心	错误	捐款将支持政府或疾控中心的倡议	错误		3	3	3	3	3	3	3
662	PIF-standard	PIF	hospital	江门				35	1. 男性	2. 订婚或已婚	3. 高中或中专	4. 5001-8000元/月	Non-MSM	1.with woman	>1	Yes	eligibility	没有做过检测	没有做过检测	没有做过检测	没有做过检测	没有做过检测	没有做过检测		1	是	否	(跳过)	不适用			4	Negative	Negative	4	1	7	之前的参与者	正确	捐款将仅用于支持其他参与者的检测	正确		3	3	3	3	3	3	3
663	PIF-standard	PIF	hospital	江门				28	1. 男性	1. 未婚	4. 本科或大专	3. 3001-5000元/月	MSM	2.with man	≤1	(跳过)	Ineligibility	一年内做过	一年内做过	没有做过检测	没有做过检测	没有做过检测	没有做过检测	0.5		是	否	(跳过)	不适用			4	Negative	Negative	4	0.5	7	医院或社群组织	错误	捐款将仅用于支持其他参与者的检测	正确		3	3	3	3	3	3	3
664	PIF-standard	PIF	hospital	江门				33	1. 男性	1. 未婚	4. 本科或大专	1. ≤1500元/月	Non-MSM	1.with woman	≤1	Yes	Ineligibility	没有做过检测	没有做过检测	没有做过检测	没有做过检测	没有做过检测	没有做过检测		0	是	否	(跳过)	不适用			3.75	Negative	Negative	3.75	0	5.8	研究组织	错误	捐款将仅用于支持其他参与者的检测	正确		3	3	3	2	0	-3	1
665	PIF-standard	PIF	hospital	江门				29	1. 男性	1. 未婚	4. 本科或大专	4. 5001-8000元/月	Non-MSM	1.with woman	>1	No	Ineligibility	没有做过检测	没有做过检测	没有做过检测	没有做过检测	没有做过检测	没有做过检测		0	是	否	(跳过)	不适用			2.5	Negative	Negative	2.5	0	4	我不知道	错误	捐款将仅用于支持其他参与者的检测	正确		0	0	0	0	0	0	0
666	PIF-standard	PIF	hospital	江门	2024-01-13 16:56:25	2024-01-13 16:56:25	6	26	1. 男性	1. 未婚	4. 本科或大专	4. 5001-8000元/月	MSM	3.both	≤1	Yes	Ineligibility	没有做过检测	没有做过检测	没有做过检测	没有做过检测	没有做过检测	没有做过检测	0.333333		是	是	10	不适用	2.81818	2.66667		Negative	Negative	2.81818	0.333333	6.4	研究组织	错误	捐款将仅用于支持其他参与者的检测	正确		3	3	3	3	3	0	0
667	PIF-standard	PIF	hospital	江门	2024-01-14 10:27:37	2024-01-14 10:27:37	7	22	1. 男性	1. 未婚	4. 本科或大专	1. ≤1500元/月	MSM	2.with man	≤1	No	Ineligibility	一年内做过	一年内做过	一年内做过	没有做过检测	没有做过检测	没有做过检测	0.5		是	是	10	不适用	4	1		Invalid sample	Invalid sample	4	0.5	6.7	医院或社群组织	错误	捐款可被该组织用于任何目的	错误		3	3	3	3	3	3	0
668	PIF-standard	PIF	hospital	江门	2024-01-14 17:06:43	2024-01-14 17:06:43	7	27	1. 男性	1. 未婚	4. 本科或大专	3. 3001-5000元/月	MSM	3.both	≤1	No	Ineligibility	一年内做过	一年内做过	一年内做过	一年内做过	没有做过检测	没有做过检测	0.333333		是	是	10	不适用	3.27273	4.44444		Negative	Negative	3.27273	0.333333	5.9	医院或社群组织	错误	捐款可被该组织用于任何目的	错误		3	3	2	2	2	1	1
669	PIF-standard	PIF	hospital	江门	2024-01-14 17:29:36	2024-01-14 17:29:36	7	29	1. 男性	1. 未婚	4. 本科或大专	3. 3001-5000元/月	MSM	2.with man	≤1	No	Ineligibility	一年内做过	一年内做过	一年内做过	一年内做过	没有做过检测	没有做过检测	0.666667		是	是	5	不适用	3	4		Negative	Negative	3	0.666667	5.8	医院或社群组织	错误	捐款可被该组织用于任何目的	错误		3	3	2	2	2	1	1
670	PIF-standard	PIF	hospital	江门				20	1. 男性	1. 未婚	4. 本科或大专	1. ≤1500元/月	MSM	2.with man	≤1	Yes	Ineligibility	一年内做过	一年内做过	一年内做过	没有做过检测	没有做过检测	没有做过检测	1.33333		是	否	(跳过)	不适用	3.18182	3.11111		Negative	Negative	3.18182	1.33333	5.8	医院或社群组织	错误	捐款可被该组织用于任何目的	错误		2	2	2	2	1	-1	1
671	PIF-standard	PIF	hospital	江门				32	1. 男性	2. 订婚或已婚	4. 本科或大专	3. 3001-5000元/月	Non-MSM	1.with woman	>1	No	Ineligibility	没有做过检测	没有做过检测	没有做过检测	没有做过检测	没有做过检测	没有做过检测		0	是	否	(跳过)	不适用			3	Negative	Negative	3	0	5	研究组织	错误	捐款将仅用于支持其他参与者的检测	正确		1	1	1	1	1	1	1
672	PIF-standard	PIF	hospital	江门				32	1. 男性	1. 未婚	2. 初中	5. >8000元/月	Non-MSM	1.with woman	≤1	Yes	Ineligibility	没有做过检测	没有做过检测	没有做过检测	没有做过检测	没有做过检测	没有做过检测		0	是	否	(跳过)	不适用			4	Negative	Negative	4	0	7	我不知道	错误	捐款将支持政府或疾控中心的倡议	错误		3	3	3	3	3	3	3
673	PIF-standard	PIF	hospital	江门				24	1. 男性	1. 未婚	2. 初中	2. 1500-3000元/月	Non-MSM	1.with woman	≤1	Yes	Ineligibility	没有做过检测	没有做过检测	没有做过检测	没有做过检测	没有做过检测	没有做过检测		0	是	否	(跳过)	不适用			4	Negative	Negative	4	0	6.8	研究组织	错误	捐款将仅用于支持其他参与者的检测	正确		3	3	3	3	3	1	3
674	PIF-standard	PIF	hospital	江门				23	1. 男性	1. 未婚	4. 本科或大专	3. 3001-5000元/月	MSM	2.with man	≤1	Yes	Ineligibility	一年内做过	一年内做过	一年内做过	一年内做过	没有做过检测	没有做过检测	0.5		是	否	(跳过)	不适用	3.09091	3		Negative	Negative	3.09091	0.5	7	医院或社群组织	错误	捐款可被该组织用于任何目的	错误		3	3	3	3	3	3	3
675	PIF-standard	PIF	hospital	江门				20	1. 男性	1. 未婚	4. 本科或大专	1. ≤1500元/月	MSM	2.with man	>1	No	Ineligibility	一年内做过	一年内做过	一年内做过	一年内做过	没有做过检测	没有做过检测	0.333333		是	否	(跳过)	不适用	2.36364	3.33333		Negative	Negative	2.36364	0.333333	5.7	医院或社群组织	错误	捐款可被该组织用于任何目的	错误		3	3	1	2	2	0	0
676	PIF-standard	PIF	hospital	江门				31	1. 男性	1. 未婚	5. 本科以上	5. >8000元/月	MSM	2.with man	>1	(跳过)	Ineligibility	一年内做过	一年内做过	一年内做过	一年内做过	没有做过检测	没有做过检测	0.166667		是	否	(跳过)	不适用	4	1		Negative	Negative	4	0.166667	7	政府和疾控中心	错误	捐款将支持政府或疾控中心的倡议	错误		3	3	3	3	3	3	3
677	PIF-standard	PIF	hospital	江门				27	1. 男性	1. 未婚	3. 高中或中专	3. 3001-5000元/月	MSM	2.with man	≤1	No	Ineligibility	没有做过检测	没有做过检测	没有做过检测	没有做过检测	没有做过检测	没有做过检测	0.333333		是	否	(跳过)	不适用	2.81818	4.11111		Negative	Negative	2.81818	0.333333	6	我不知道	错误	我不知道捐款将用于何处	错误		2	2	2	2	2	2	2
678	PIF-standard	PIF	hospital	江门				55	2. 女性	2. 订婚或已婚	3. 高中或中专	4. 5001-8000元/月	Non-MSM	1.with woman	>1	Yes	eligibility	超过一年	超过一年	超过一年	超过一年	超过一年	超过一年		0	是	否	(跳过)	不适用			2.75	Negative	Negative	2.75	0	6	之前的参与者	正确	捐款将仅用于支持其他参与者的检测	正确		3	3	3	3	1	-3	1
679	PIF-standard	PIF	hospital	江门				36	1. 男性	2. 订婚或已婚	3. 高中或中专	2. 1500-3000元/月	Non-MSM	1.with woman	>1	No	Ineligibility	一年内做过	一年内做过	超过一年	超过一年	没有做过检测	没有做过检测		0	是	否		不适用			.	Negative	Negative		0	.	.	.	.	.
680	PIF-standard	PIF	hospital	江门				37	1. 男性	1. 未婚	4. 本科或大专	4. 5001-8000元/月	Non-MSM	1.with woman	>1	No	Ineligibility	一年内做过	一年内做过	没有做过检测	没有做过检测	没有做过检测	没有做过检测		0	是	否	(跳过)	不适用			4	Negative	Negative	4	0	6.3	研究组织	错误	捐款将仅用于支持其他参与者的检测	正确		3	3	3	3	3	0	0
681	PIF-standard	PIF	hospital	江门				20	1. 男性	1. 未婚	3. 高中或中专	1. ≤1500元/月	MSM	2.with man	>1	Yes	eligibility	一年内做过	一年内做过	一年内做过	没有做过检测	没有做过检测	没有做过检测	0.666667		是	否	(跳过)	不适用	3.72727	4.11111		Negative	Negative	3.72727	0.666667	6.2	医院或社群组织	错误	捐款可被该组织用于任何目的	错误		3	3	1	2	1	2	1
682	PIF-standard	PIF	hospital	江门				70	1. 男性	2. 订婚或已婚	1. 小学	1. ≤1500元/月	Non-MSM	1.with woman	>1	Yes	eligibility	一年内做过	一年内做过	超过一年	一年内做过	没有做过检测	没有做过检测		0	是	否	(跳过)	不适用			4	Negative	Negative	4	0	5.8	研究组织	错误	捐款将仅用于支持其他参与者的检测	正确		3	3	3	0	0	0	0
683	PIF-standard	PIF	hospital	江门				21	1. 男性	1. 未婚	3. 高中或中专	1. ≤1500元/月	MSM	2.with man	≤1	Yes	Ineligibility	一年内做过	一年内做过	一年内做过	超过一年	没有做过检测	没有做过检测	1		是	否	(跳过)	不适用	2.81818	3.77778		Negative	Negative	2.81818	1	5.7	医院或社群组织	错误	捐款可被该组织用于任何目的	错误		3	3	2	1	2	0	0
684	PIF-standard	PIF	hospital	江门				22	1. 男性	1. 未婚	4. 本科或大专	1. ≤1500元/月	MSM	2.with man	≤1	Yes	Ineligibility	一年内做过	一年内做过	一年内做过	一年内做过	没有做过检测	没有做过检测	0.833333		是	否	(跳过)	不适用	3	3		Negative	Negative	3	0.833333	5.3	医院或社群组织	错误	捐款可被该组织用于任何目的	错误		3	3	3	0	1	0	0
685	PIF-standard	PIF	hospital	江门				21	1. 男性	1. 未婚	2. 初中	2. 1500-3000元/月	MSM	2.with man	>1	Yes	eligibility	一年内做过	一年内做过	一年内做过	一年内做过	没有做过检测	没有做过检测	0.333333		是	否	(跳过)	不适用	2.45455	3.44444		Negative	Negative	2.45455	0.333333	5.9	研究组织	错误	捐款可被该组织用于任何目的	错误		3	3	2	2	2	1	1
686	PIF-standard	PIF	hospital	江门				36	1. 男性	1. 未婚	4. 本科或大专	3. 3001-5000元/月	MSM	2.with man	>1	No	Ineligibility	一年内做过	一年内做过	一年内做过	一年内做过	没有做过检测	没有做过检测	0.5		是	否	(跳过)	不适用	2.81818	3.55556		Negative	Negative	2.81818	0.5	5.9	研究组织	错误	捐款可被该组织用于任何目的	错误		3	3	2	3	2	0	0
687	PIF-standard	PIF	hospital	江门				47	1. 男性	2. 订婚或已婚	3. 高中或中专	4. 5001-8000元/月	MSM	2.with man	>1	No	Ineligibility	一年内做过	一年内做过	一年内做过	一年内做过	超过一年	超过一年	0.333333		是	否	(跳过)	不适用	2.81818	3.88889		Negative	Negative	2.81818	0.333333	5.7	研究组织	错误	捐款将支持政府或疾控中心的倡议	错误		3	3	1	2	2	0	0
688	PIF-standard	PIF	hospital	江门				26	1. 男性	1. 未婚	4. 本科或大专	3. 3001-5000元/月	MSM	2.with man	≤1	No	Ineligibility	一年内做过	一年内做过	一年内做过	一年内做过	没有做过检测	没有做过检测	0.333333		是	否	(跳过)	不适用	3	3.66667		Negative	Negative	3	0.333333	5.7	研究组织	错误	捐款将支持政府或疾控中心的倡议	错误		3	3	1	2	2	0	0
689	PIF-standard	PIF	hospital	江门	2024-03-23 15:50:20	2024-03-23 15:50:20	6	33	1. 男性	1. 未婚	4. 本科或大专	4. 5001-8000元/月	MSM	2.with man	≤1	No	Ineligibility	一年内做过	一年内做过	一年内做过	一年内做过	没有做过检测	没有做过检测	0		是	是	100	不适用	4	1.44444		Negative	Negative	4	0	7	之前的参与者	正确	捐款将仅用于支持其他参与者的检测	正确		3	3	3	3	3	3	3
690	PIF-standard	PIF	hospital	江门				23	1. 男性	1. 未婚	3. 高中或中专	4. 5001-8000元/月	Non-MSM	1.with woman	>1	Yes	eligibility	没有做过检测	没有做过检测	没有做过检测	没有做过检测	没有做过检测	没有做过检测		0	是	否	(跳过)	不适用			4	Negative	Negative	4	0	6.4	研究组织	错误	捐款将仅用于支持其他参与者的检测	正确		3	3	3	3	3	0	0
691	PIF-standard	PIF	hospital	江门				42	1. 男性	2. 订婚或已婚	4. 本科或大专	5. >8000元/月	Non-MSM	1.with woman	>1	Yes	eligibility	没有做过检测	没有做过检测	没有做过检测	没有做过检测	没有做过检测	没有做过检测		0	是	否	(跳过)	不适用			4	Negative	Negative	4	0	6.7	研究组织	错误	捐款将仅用于支持其他参与者的检测	正确		3	3	3	3	3	3	0
692	PIF-standard	PIF	hospital	江门				41	1. 男性	1. 未婚	4. 本科或大专	4. 5001-8000元/月	Non-MSM	1.with woman	>1	Yes	eligibility	没有做过检测	没有做过检测	没有做过检测	没有做过检测	没有做过检测	没有做过检测		1.33333	否	否	(跳过)	不适用			3.25	not test	not test	3.25	1.33333	7	政府和疾控中心	错误	捐款将支持政府或疾控中心的倡议	错误		3	3	3	3	3	3	3
693	PIF-standard	PIF	hospital	江门				23	1. 男性	1. 未婚	2. 初中	4. 5001-8000元/月	Non-MSM	1.with woman	>1	No	Ineligibility	没有做过检测	没有做过检测	没有做过检测	没有做过检测	没有做过检测	没有做过检测		0	是	否		不适用			.	Negative	Negative		0	.	.	.	.	.
694	PIF-standard	PIF	hospital	江门	2024-05-01 11:13:39	2024-05-01 11:13:39	3	23	1. 男性	1. 未婚	2. 初中	4. 5001-8000元/月	Non-MSM	1.with woman	>1	No	Ineligibility	没有做过检测	没有做过检测	没有做过检测	没有做过检测	没有做过检测	没有做过检测		0	是	是	50	不适用			4	Negative	Positive	4	0	7	研究组织	错误	捐款将仅用于支持其他参与者的检测	正确		3	3	3	3	3	3	3
695	PIF-standard	PIF	hospital	江门				63	1. 男性	2. 订婚或已婚	1. 小学	2. 1500-3000元/月	Non-MSM	1.with woman	>1	Yes	eligibility	没有做过检测	没有做过检测	没有做过检测	没有做过检测	没有做过检测	没有做过检测		0	是	否	(跳过)	不适用			3.25	Negative	Negative	3.25	0	7	研究组织	错误	捐款将仅用于支持其他参与者的检测	正确		3	3	3	3	3	3	3
696	PIF-standard	PIF	hospital	江门				24	1. 男性	1. 未婚	4. 本科或大专	3. 3001-5000元/月	MSM	2.with man	≤1	(跳过)	Ineligibility	一年内做过	一年内做过	一年内做过	没有做过检测	没有做过检测	没有做过检测	0.166667		否	否		不适用	.	.		not test	not test		0.166667	.	.	.	.	.
697	PIF-standard	PIF	hospital	江门				34	1. 男性	1. 未婚	2. 初中	3. 3001-5000元/月	MSM	2.with man	>1	(跳过)	Ineligibility	超过一年	超过一年	超过一年	超过一年	没有做过检测	没有做过检测	0.333333		是	否	(跳过)	不适用	3.18182	3.55556		Positive	Negative	3.18182	0.333333	6.2	研究组织	错误	捐款可被该组织用于任何目的	错误		3	3	3	3	3	1	1
698	PIF-standard	PIF	hospital	江门	2024-05-14 20:52:09	2024-05-14 20:52:09	2	24	1. 男性	1. 未婚	5. 本科以上	3. 3001-5000元/月	MSM	2.with man	≤1	No	Ineligibility	一年内做过	一年内做过	一年内做过	一年内做过	没有做过检测	没有做过检测	0.166667		是	是	10	不适用	2.54545	3		Negative	Negative	2.54545	0.166667	6.2	研究组织	错误	捐款可被该组织用于任何目的	错误		3	3	3	3	3	0	0
699	PIF-standard	PIF	hospital	江门				22	1. 男性	1. 未婚	4. 本科或大专	1. ≤1500元/月	MSM	2.with man	≤1	No	Ineligibility	一年内做过	一年内做过	一年内做过	一年内做过	没有做过检测	没有做过检测	0.5		是	否	(跳过)	不适用	3.18182	3.88889		Negative	Negative	3.18182	0.5	6.1	研究组织	错误	捐款将支持政府或疾控中心的倡议	错误		3	3	2	2	2	2	1
700	PIF-standard	PIF	hospital	江门				33	1. 男性	1. 未婚	5. 本科以上	4. 5001-8000元/月	MSM	2.with man	>1	No	Ineligibility	一年内做过	一年内做过	一年内做过	一年内做过	没有做过检测	没有做过检测	0.833333		是	否	(跳过)	不适用	2.81818	4.11111		Negative	Negative	2.81818	0.833333	5.4	研究组织	错误	捐款可被该组织用于任何目的	错误		3	3	1	1	3	0	0
701	PIF-standard	PIF	CBO	江门				31	1. 男性	1. 未婚	3. 高中或中专	4. 5001-8000元/月	MSM	3.both	≤1	(跳过)	Ineligibility	一年内做过	一年内做过	一年内做过	一年内做过	没有做过检测	没有做过检测	0.666667		是	否	(跳过)	不适用	3	3.33333		Negative	Positive	3	0.666667	7	.	.	.	.		3	3	3	3	3	3	3
702	PIF-standard	PIF	CBO	江门				19	1. 男性	1. 未婚	4. 本科或大专	1. ≤1500元/月	MSM	2.with man	>1	Yes	eligibility	超过一年	没有做过检测	没有做过检测	没有做过检测	没有做过检测	没有做过检测	0.666667		是	否	(跳过)	不适用	3.88889	2.22222		Negative	Positive	3.88889	0.666667	6.7	.	.	.	.		3	3	3	3	3	0	3
703	PIF-standard	PIF	CBO	江门	2023-11-03	2023-11-03	5	38	1. 男性	3. 分居或离异	4. 本科或大专	4. 5001-8000元/月	MSM	2.with man	>1	Yes	eligibility	一年内做过	一年内做过	一年内做过	没有做过检测	没有做过检测	没有做过检测	1.33333		是	是	10	不适用	2.44444	3		Negative	Negative	2.44444	1.33333	7	.	.	.	.		3	3	3	3	3	3	3
704	PIF-standard	PIF	CBO	江门				18	1. 男性	1. 未婚	3. 高中或中专	1. ≤1500元/月	MSM	2.with man	≤1	Yes	Ineligibility	一年内做过	一年内做过	没有做过检测	没有做过检测	没有做过检测	没有做过检测	0		是	否	(跳过)	不适用	2.88889	3		Negative	Negative	2.88889	0	4	.	.	.	.		0	0	0	0	0	0	0
705	PIF-standard	PIF	CBO	江门				22	1. 男性	1. 未婚	4. 本科或大专	3. 3001-5000元/月	MSM	2.with man	>1	No	Ineligibility	一年内做过	一年内做过	一年内做过	一年内做过	没有做过检测	没有做过检测	0.833333		是	否	(跳过)	不适用	2.88889	4.44444		Negative	Positive	2.88889	0.833333	7	.	.	.	.		3	3	3	3	3	3	3
706	PIF-standard	PIF	CBO	江门				18	1. 男性	1. 未婚	3. 高中或中专	3. 3001-5000元/月	MSM	2.with man	>1	No	Ineligibility	一年内做过	一年内做过	没有做过检测	没有做过检测	没有做过检测	没有做过检测	0.5		是	否	(跳过)	不适用	3	3.11111		Negative	Positive	3	0.5	7	.	.	.	.		3	3	3	3	3	3	3
707	PIF-standard	PIF	CBO	江门	2023-11-10	2023-11-10	5	41	1. 男性	3. 分居或离异	4. 本科或大专	4. 5001-8000元/月	MSM	2.with man	>1	No	Ineligibility	一年内做过	一年内做过	一年内做过	一年内做过	没有做过检测	没有做过检测	0.5		是	是	10	不适用	2.55556	3.66667		Negative	Negative	2.55556	0.5	7	.	.	.	.		3	3	3	3	3	3	3
708	PIF-standard	PIF	CBO	江门				22	4. 性别中立	1. 未婚	4. 本科或大专	1. ≤1500元/月	MSM	2.with man	≤1	Yes	Ineligibility	一年内做过	超过一年	超过一年	超过一年	超过一年	超过一年	0.666667		是	否	(跳过)	不适用	1.66667	2.44444		Negative	Negative	1.66667	0.666667	2.2	.	.	.	.		-3	-2	0	-1	-3	-2	-2
709	PIF-standard	PIF	CBO	江门				21	4. 性别中立	1. 未婚	3. 高中或中专	3. 3001-5000元/月	MSM	2.with man	>1	No	Ineligibility	超过一年	超过一年	超过一年	超过一年	没有做过检测	没有做过检测	0.833333		是	否	(跳过)	不适用	3.22222	1.88889		Negative	Negative	3.22222	0.833333	6.6	.	.	.	.		3	3	2	2	3	1	3
710	PIF-standard	PIF	CBO	江门				28	1. 男性	1. 未婚	3. 高中或中专	4. 5001-8000元/月	MSM	3.both	>1	No	Ineligibility	一年内做过	没有做过检测	没有做过检测	没有做过检测	没有做过检测	没有做过检测	0.166667		是	否	(跳过)	不适用	3	3.22222		Negative	Positive	3	0.166667	7	.	.	.	.		3	3	3	3	3	3	3
711	PIF-standard	PIF	CBO	江门				22	4. 性别中立	1. 未婚	4. 本科或大专	2. 1500-3000元/月	MSM	2.with man	>1	No	Ineligibility	一年内做过	一年内做过	没有做过检测	超过一年	没有做过检测	没有做过检测	0.166667		是	否	(跳过)	不适用	3	3.33333		Negative	Negative	3	0.166667	6.2	.	.	.	.		3	3	3	3	3	-3	1
712	PIF-standard	PIF	CBO	江门				19	1. 男性	1. 未婚	4. 本科或大专	1. ≤1500元/月	MSM	2.with man	>1	Yes	eligibility	一年内做过	一年内做过	一年内做过	一年内做过	没有做过检测	没有做过检测	0.333333		是	否	(跳过)	不适用	2.88889	3		Negative	Positive	2.88889	0.333333	6.4	.	.	.	.		3	3	3	0	0	3	3
713	PIF-standard	PIF	CBO	江门				24	1. 男性	1. 未婚	4. 本科或大专	3. 3001-5000元/月	MSM	2.with man	≤1	No	Ineligibility	一年内做过	一年内做过	一年内做过	没有做过检测	没有做过检测	没有做过检测	0.666667		是	否	(跳过)	不适用	3.88889	2.55556		Negative	Positive	3.88889	0.666667	6.7	.	.	.	.		3	3	3	3	3	1	2
714	PIF-standard	PIF	CBO	江门				37	1. 男性	2. 订婚或已婚	4. 本科或大专	4. 5001-8000元/月	Non-MSM	1.with woman	>1	Yes	eligibility	没有做过检测	没有做过检测	没有做过检测	没有做过检测	没有做过检测	没有做过检测		0	是	否	(跳过)	不适用			.	Negative	Negative		0	7	.	.	.	.		3	3	3	3	3	3	3
715	PIF-standard	PIF	CBO	江门	2023-11-13	2023-11-13	1	47	1. 男性	2. 订婚或已婚	3. 高中或中专	3. 3001-5000元/月	MSM	2.with man	≤1	Yes	Ineligibility	一年内做过	一年内做过	一年内做过	没有做过检测	没有做过检测	没有做过检测	0.666667		是	是	10	不适用	1.88889	3.22222		Negative	Negative	1.88889	0.666667	5.5	.	.	.	.		3	3	-2	3	3	-2	-2
716	PIF-standard	PIF	CBO	江门				23	1. 男性	1. 未婚	4. 本科或大专	3. 3001-5000元/月	MSM	2.with man	>1	No	Ineligibility	一年内做过	一年内做过	一年内做过	一年内做过	没有做过检测	没有做过检测	0.166667		是	否	(跳过)	不适用	2.09091	2.55556		Negative	Negative	2.09091	0.166667	6.7	之前的参与者	正确	捐款将仅用于支持其他参与者的检测	正确		3	3	3	0	3	3	3
717	PIF-standard	PIF	CBO	江门				33	1. 男性	1. 未婚	4. 本科或大专	2. 1500-3000元/月	MSM	2.with man	≤1	Yes	Ineligibility	一年内做过	一年内做过	一年内做过	没有做过检测	没有做过检测	没有做过检测	0.666667		是	否	(跳过)	不适用	4	5		Negative	Negative	4	0.666667	7	医院或社群组织	错误	捐款将仅用于支持其他参与者的检测	正确		3	3	3	3	3	3	3
718	PIF-standard	PIF	CBO	江门				25	1. 男性	1. 未婚	3. 高中或中专	1. ≤1500元/月	MSM	2.with man	≤1	(跳过)	Ineligibility	一年内做过	一年内做过	一年内做过	没有做过检测	没有做过检测	没有做过检测	0.166667		是	否	(跳过)	不适用	3.27273	3.33333		Negative	Negative	3.27273	0.166667	5.5	政府和疾控中心	错误	捐款将支持政府或疾控中心的倡议	错误		2	2	2	2	2	-1	1
719	PIF-standard	PIF	CBO	江门				19	1. 男性	1. 未婚	4. 本科或大专	1. ≤1500元/月	MSM	2.with man	≤1	No	Ineligibility	一年内做过	一年内做过	一年内做过	没有做过检测	没有做过检测	没有做过检测	0.333333		是	否	(跳过)	不适用	3.18182	3.22222		Negative	Negative	3.18182	0.333333	3.7	研究组织	错误	捐款将支持政府或疾控中心的倡议	错误		0	0	0	0	0	-3	0
720	PIF-standard	PIF	CBO	江门				50	1. 男性	2. 订婚或已婚	2. 初中	4. 5001-8000元/月	MSM	2.with man	≤1	No	Ineligibility	一年内做过	一年内做过	一年内做过	没有做过检测	没有做过检测	没有做过检测	0.666667		是	否	(跳过)	不适用	2	3		Negative	Negative	2	0.666667	7	之前的参与者	正确	捐款将仅用于支持其他参与者的检测	正确		3	3	3	3	3	3	3
721	PIF-standard	PIF	CBO	江门				21	1. 男性	1. 未婚	2. 初中	4. 5001-8000元/月	Non-MSM	1.with woman	≤1	No	Ineligibility	一年内做过	一年内做过	一年内做过	没有做过检测	没有做过检测	没有做过检测		0	是	否	(跳过)	不适用			3.5	Negative	Positive	3.5	0	7	之前的参与者	正确	捐款将仅用于支持其他参与者的检测	正确		3	3	3	3	3	3	3
722	PIF-standard	PIF	CBO	江门				28	1. 男性	1. 未婚	4. 本科或大专	3. 3001-5000元/月	MSM	2.with man	≤1	Yes	Ineligibility	一年内做过	一年内做过	一年内做过	没有做过检测	没有做过检测	没有做过检测	0		是	否	(跳过)	不适用	1.18182	4.22222		Negative	Negative	1.18182	0	4.4	之前的参与者	正确	捐款将仅用于支持其他参与者的检测	正确		0	2	0	0	0	-1	3
723	PIF-standard	PIF	CBO	江门				25	1. 男性	1. 未婚	4. 本科或大专	3. 3001-5000元/月	MSM	2.with man	≤1	No	Ineligibility	一年内做过	一年内做过	一年内做过	一年内做过	没有做过检测	没有做过检测	0.166667		是	否	(跳过)	不适用	3.18182	4.22222		Negative	Negative	3.18182	0.166667	6.3	之前的参与者	正确	捐款将仅用于支持其他参与者的检测	正确		3	3	3	0	3	-1	3
724	PIF-standard	PIF	CBO	江门				30	1. 男性	1. 未婚	4. 本科或大专	3. 3001-5000元/月	MSM	2.with man	>1	No	Ineligibility	一年内做过	一年内做过	一年内做过	一年内做过	没有做过检测	没有做过检测	0.166667		是	否	(跳过)	不适用	2.63636	3.22222		Negative	Negative	2.63636	0.166667	4.6	之前的参与者	正确	捐款将仅用于支持其他参与者的检测	正确		3	3	0	0	0	0	0
725	PIF-standard	PIF	CBO	江门				30	1. 男性	1. 未婚	4. 本科或大专	3. 3001-5000元/月	MSM	2.with man	>1	No	Ineligibility	一年内做过	一年内做过	一年内做过	一年内做过	没有做过检测	没有做过检测	0.333333		是	否	(跳过)	不适用	2.36364	3.44444		Negative	Negative	2.36364	0.333333	5.2	之前的参与者	正确	捐款将仅用于支持其他参与者的检测	正确		3	3	0	0	0	3	3
726	PIF-standard	PIF	CBO	江门	2023-11-23	2023-11-23	4	29	1. 男性	1. 未婚	3. 高中或中专	4. 5001-8000元/月	MSM	2.with man	≤1	Yes	Ineligibility	没有做过检测	没有做过检测	没有做过检测	没有做过检测	没有做过检测	没有做过检测	0		是	是	150	不适用	1.81818	3.22222		Negative	Negative	1.81818	0	4.9	之前的参与者	正确	捐款将仅用于支持其他参与者的检测	正确		3	3	0	0	0	0	0
727	PIF-standard	PIF	CBO	江门				50	1. 男性	3. 分居或离异	3. 高中或中专	3. 3001-5000元/月	MSM	2.with man	≤1	Yes	Ineligibility	一年内做过	一年内做过	一年内做过	一年内做过	没有做过检测	没有做过检测	0.333333		是	否	(跳过)	不适用	2.63636	4.55556		Negative	Negative	2.63636	0.333333	6.2	之前的参与者	正确	捐款将仅用于支持其他参与者的检测	正确		3	3	0	0	3	3	3
728	PIF-standard	PIF	CBO	江门				30	1. 男性	1. 未婚	4. 本科或大专	3. 3001-5000元/月	MSM	2.with man	≤1	No	Ineligibility	一年内做过	一年内做过	一年内做过	一年内做过	没有做过检测	没有做过检测	0.333333		是	否	(跳过)	不适用	3	4.22222		Negative	Negative	3	0.333333	6.6	之前的参与者	正确	捐款将仅用于支持其他参与者的检测	正确		3	3	2	0	3	3	3
729	PIF-standard	PIF	CBO	江门				33	1. 男性	1. 未婚	3. 高中或中专	4. 5001-8000元/月	MSM	2.with man	>1	No	Ineligibility	一年内做过	一年内做过	一年内做过	没有做过检测	没有做过检测	没有做过检测	0.5		是	否	(跳过)	不适用	3.45455	2.11111		Negative	Negative	3.45455	0.5	6.7	之前的参与者	正确	捐款将仅用于支持其他参与者的检测	正确		3	3	3	3	3	0	3
730	PIF-standard	PIF	CBO	江门				22	1. 男性	1. 未婚	4. 本科或大专	3. 3001-5000元/月	MSM	2.with man	>1	Yes	eligibility	一年内做过	一年内做过	一年内做过	一年内做过	没有做过检测	没有做过检测	0.5		是	否	(跳过)	不适用	3	5		Negative	Negative	3	0.5	6.4	之前的参与者	正确	捐款将仅用于支持其他参与者的检测	正确		3	3	1	1	1	3	3
731	PIF-standard	PIF	CBO	江门				26	1. 男性	1. 未婚	4. 本科或大专	3. 3001-5000元/月	MSM	2.with man	≤1	Yes	Ineligibility	一年内做过	一年内做过	一年内做过	没有做过检测	没有做过检测	没有做过检测	0.166667		是	否	(跳过)	不适用	3.54545	3.33333		Negative	Negative	3.54545	0.166667	6.4	之前的参与者	正确	我不知道捐款将用于何处	错误		3	3	3	3	3	0	0
732	PIF-standard	PIF	CBO	江门				41	1. 男性	1. 未婚	4. 本科或大专	4. 5001-8000元/月	MSM	2.with man	≤1	No	Ineligibility	一年内做过	一年内做过	一年内做过	一年内做过	没有做过检测	没有做过检测	0.333333		是	否	(跳过)	不适用	2.90909	4.55556		Negative	Negative	2.90909	0.333333	6.4	之前的参与者	正确	捐款将仅用于支持其他参与者的检测	正确		3	3	1	0	3	3	2
733	PIF-standard	PIF	CBO	江门				22	1. 男性	1. 未婚	4. 本科或大专	3. 3001-5000元/月	MSM	2.with man	≤1	No	Ineligibility	一年内做过	一年内做过	一年内做过	一年内做过	没有做过检测	没有做过检测	0.833333		是	否	(跳过)	不适用	3.27273	4		Negative	Negative	3.27273	0.833333	6.6	之前的参与者	正确	捐款将仅用于支持其他参与者的检测	正确		3	3	1	1	3	3	3
734	PIF-standard	PIF	CBO	江门				29	1. 男性	1. 未婚	4. 本科或大专	3. 3001-5000元/月	MSM	2.with man	≤1	No	Ineligibility	一年内做过	一年内做过	一年内做过	一年内做过	没有做过检测	没有做过检测	0		是	否	(跳过)	不适用	3	4.66667		Negative	Negative	3	0	6.6	之前的参与者	正确	捐款将仅用于支持其他参与者的检测	正确		3	3	3	1	1	3	3
735	PIF-standard	PIF	CBO	江门				22	1. 男性	1. 未婚	4. 本科或大专	4. 5001-8000元/月	MSM	2.with man	≤1	Yes	Ineligibility	超过一年	超过一年	超过一年	超过一年	超过一年	超过一年	0.166667		是	否	(跳过)	不适用	1.90909	4.22222		Negative	Positive	1.90909	0.166667	4.7	之前的参与者	正确	捐款将仅用于支持其他参与者的检测	正确		1	2	-3	1	1	1	1
736	PIF-standard	PIF	CBO	江门				22	1. 男性	1. 未婚	4. 本科或大专	4. 5001-8000元/月	MSM	2.with man	>1	No	Ineligibility	一年内做过	一年内做过	一年内做过	一年内做过	没有做过检测	没有做过检测	1		是	否	(跳过)	不适用	3.45455	2.66667		Negative	Negative	3.45455	1	6.1	之前的参与者	正确	捐款将仅用于支持其他参与者的检测	正确		3	3	3	3	3	-3	0
737	PIF-standard	PIF	CBO	江门				20	1. 男性	1. 未婚	4. 本科或大专	1. ≤1500元/月	MSM	2.with man	≤1	No	Ineligibility	一年内做过	一年内做过	一年内做过	一年内做过	没有做过检测	没有做过检测	0.333333		是	否	(跳过)	不适用	2.81818	5		Negative	Negative	2.81818	0.333333	6	之前的参与者	正确	捐款将仅用于支持其他参与者的检测	正确		3	3	3	0	3	1	3
738	PIF-standard	PIF	CBO	江门				28	1. 男性	1. 未婚	4. 本科或大专	4. 5001-8000元/月	MSM	2.with man	≤1	No	Ineligibility	一年内做过	一年内做过	一年内做过	一年内做过	没有做过检测	没有做过检测	0.5		是	否	(跳过)	不适用	2.81818	1.44444		Negative	Negative	2.81818	0.5	6.1	之前的参与者	正确	捐款将仅用于支持其他参与者的检测	正确		3	3	0	0	3	3	3
739	PIF-standard	PIF	CBO	江门				23	1. 男性	1. 未婚	4. 本科或大专	2. 1500-3000元/月	MSM	2.with man	≤1	No	Ineligibility	一年内做过	一年内做过	一年内做过	一年内做过	没有做过检测	没有做过检测	0.5		是	否	(跳过)	不适用	3.09091	4		Positive	Positive	3.09091	0.5	6.4	之前的参与者	正确	捐款将仅用于支持其他参与者的检测	正确		3	3	1	1	3	3	3
740	PIF-standard	PIF	CBO	江门				28	1. 男性	1. 未婚	4. 本科或大专	4. 5001-8000元/月	MSM	2.with man	>1	No	Ineligibility	一年内做过	一年内做过	一年内做过	没有做过检测	没有做过检测	没有做过检测	1.33333		是	否	(跳过)	不适用	4	1		Positive	Negative	4	1.33333	7	之前的参与者	正确	捐款将仅用于支持其他参与者的检测	正确		3	3	3	3	3	3	3
741	PIF-standard	PIF	CBO	江门				33	1. 男性	1. 未婚	4. 本科或大专	5. >8000元/月	MSM	2.with man	≤1	No	Ineligibility	超过一年	没有做过检测	没有做过检测	没有做过检测	没有做过检测	没有做过检测	0.166667		是	否	(跳过)	不适用	3	3.11111		Negative	Negative	3	0.166667	5.3	之前的参与者	正确	捐款将仅用于支持其他参与者的检测	正确		2	2	2	2	2	0	0
742	PIF-standard	PIF	CBO	江门				24	1. 男性	1. 未婚	4. 本科或大专	3. 3001-5000元/月	MSM	2.with man	≤1	Yes	Ineligibility	一年内做过	一年内做过	一年内做过	没有做过检测	没有做过检测	没有做过检测	0.666667		是	否	(跳过)	不适用	2.81818	5		Negative	Negative	2.81818	0.666667	6.1	政府和疾控中心	错误	捐款将仅用于支持其他参与者的检测	正确		3	3	0	0	0	3	3
743	PIF-standard	PIF	CBO	江门				27	1. 男性	1. 未婚	4. 本科或大专	3. 3001-5000元/月	MSM	2.with man	≤1	No	Ineligibility	一年内做过	一年内做过	一年内做过	一年内做过	没有做过检测	没有做过检测	0.666667		是	否	(跳过)	不适用	2.90909	4.11111		Negative	Negative	2.90909	0.666667	6.4	之前的参与者	正确	捐款将仅用于支持其他参与者的检测	正确		3	3	1	1	1	3	3
744	PIF-standard	PIF	CBO	江门	2023-12-05	2023-12-05	2	36	1. 男性	3. 分居或离异	4. 本科或大专	5. >8000元/月	MSM	3.both	>1	No	Ineligibility	一年内做过	超过一年	超过一年	超过一年	没有做过检测	没有做过检测	0.333333		是	是	50	不适用	3.81818	4		Negative	Negative	3.81818	0.333333	6.6	之前的参与者	正确	捐款将仅用于支持其他参与者的检测	正确		3	3	3	3	3	3	1
745	PIF-standard	PIF	CBO	江门				22	1. 男性	1. 未婚	4. 本科或大专	3. 3001-5000元/月	MSM	2.with man	>1	No	Ineligibility	一年内做过	一年内做过	一年内做过	一年内做过	没有做过检测	没有做过检测	0.5		是	否	(跳过)	不适用	3.72727	2		Negative	Positive	3.72727	0.5	6.4	之前的参与者	正确	捐款将仅用于支持其他参与者的检测	正确		3	3	3	3	0	0	3
746	PIF-standard	PIF	CBO	江门				18	1. 男性	1. 未婚	4. 本科或大专	3. 3001-5000元/月	MSM	2.with man	≤1	Yes	Ineligibility	一年内做过	一年内做过	一年内做过	一年内做过	没有做过检测	没有做过检测	1		是	否	(跳过)	不适用	3.36364	2.44444		Negative	Negative	3.36364	1	5.1	之前的参与者	正确	捐款将仅用于支持其他参与者的检测	正确		2	2	1	0	0	-2	2
747	PIF-standard	PIF	CBO	江门				28	1. 男性	1. 未婚	3. 高中或中专	2. 1500-3000元/月	Non-MSM	1.with woman	≤1	Yes	Ineligibility	没有做过检测	没有做过检测	没有做过检测	没有做过检测	没有做过检测	没有做过检测		0.333333	是	否	(跳过)	不适用			3.5	Negative	Negative	3.5	0.333333	4	之前的参与者	正确	捐款将仅用于支持其他参与者的检测	正确		0	0	0	0	0	0	0
748	PIF-standard	PIF	CBO	江门				33	1. 男性	1. 未婚	4. 本科或大专	4. 5001-8000元/月	MSM	3.both	>1	Yes	eligibility	超过一年	超过一年	没有做过检测	没有做过检测	没有做过检测	没有做过检测	0.166667		是	否	(跳过)	不适用	3.45455	3.55556		Negative	Negative	3.45455	0.166667	6.4	之前的参与者	正确	捐款将仅用于支持其他参与者的检测	正确		3	3	3	3	1	0	2
749	PIF-standard	PIF	CBO	江门	2023-12-11	2023-12-11	1	20	1. 男性	1. 未婚	4. 本科或大专	1. ≤1500元/月	MSM	2.with man	≤1	Yes	Ineligibility	一年内做过	一年内做过	一年内做过	一年内做过	没有做过检测	没有做过检测	1.33333		是	是	50	不适用	3.81818	4.66667		Negative	Negative	3.81818	1.33333	7	之前的参与者	正确	捐款将仅用于支持其他参与者的检测	正确		3	3	3	3	3	3	3
750	PIF-standard	PIF	CBO	江门				20	4. 性别中立	1. 未婚	4. 本科或大专	2. 1500-3000元/月	MSM	2.with man	≤1	(跳过)	Ineligibility	没有做过检测	没有做过检测	没有做过检测	没有做过检测	没有做过检测	没有做过检测	0		是	否	(跳过)	不适用			3.25	Negative	Negative	3.25	0	6	政府和疾控中心	错误	捐款可被该组织用于任何目的	错误		3	3	0	2	3	-1	1
751	PIF-standard	PIF	CBO	江门	2023-12-15	2023-12-15	5	28	1. 男性	1. 未婚	3. 高中或中专	3. 3001-5000元/月	MSM	2.with man	≤1	(跳过)	Ineligibility	一年内做过	一年内做过	一年内做过	一年内做过	没有做过检测	没有做过检测	0.666667		是	是	10	不适用	2.90909	3		Negative	Positive	2.90909	0.666667	6.4	政府和疾控中心	错误	捐款将仅用于支持其他参与者的检测	正确		3	3	3	3	3	0	0
752	PIF-standard	PIF	CBO	江门				23	1. 男性	1. 未婚	5. 本科以上	4. 5001-8000元/月	MSM	2.with man	>1	No	Ineligibility	一年内做过	一年内做过	一年内做过	一年内做过	没有做过检测	没有做过检测	1.16667		是	否	(跳过)	不适用	3.45455	2.55556		Negative	Negative	3.45455	1.16667	5.6	之前的参与者	正确	捐款将仅用于支持其他参与者的检测	正确		3	3	0	0	0	1	2
753	PIF-standard	PIF	CBO	江门	2023-12-16	2023-12-16	6	18	1. 男性	1. 未婚	4. 本科或大专	3. 3001-5000元/月	MSM	2.with man	>1	Yes	eligibility	一年内做过	一年内做过	一年内做过	一年内做过	没有做过检测	没有做过检测	0.166667		是	是	50	不适用	2.45455	3.22222		Negative	Negative	2.45455	0.166667	5.8	之前的参与者	正确	捐款将仅用于支持其他参与者的检测	正确		3	3	2	3	3	0	-1
754	PIF-standard	PIF	CBO	江门				34	1. 男性	1. 未婚	4. 本科或大专	4. 5001-8000元/月	MSM	2.with man	>1	Yes	eligibility	一年内做过	一年内做过	一年内做过	没有做过检测	没有做过检测	没有做过检测	0.5		是	否	(跳过)	不适用	3.09091	4.33333		Negative	Negative	3.09091	0.5	6.9	之前的参与者	正确	捐款将仅用于支持其他参与者的检测	正确		2	3	3	3	3	3	3
755	PIF-standard	PIF	CBO	江门				25	1. 男性	1. 未婚	4. 本科或大专	3. 3001-5000元/月	MSM	2.with man	≤1	Yes	Ineligibility	一年内做过	一年内做过	没有做过检测	没有做过检测	没有做过检测	没有做过检测	1		是	否	(跳过)	不适用	4	1.22222		Negative	Negative	4	1	7	之前的参与者	正确	捐款将仅用于支持其他参与者的检测	正确		3	3	3	3	3	3	3
756	PIF-standard	PIF	CBO	江门	2023-12-17	2023-12-17	7	20	1. 男性	1. 未婚	3. 高中或中专	3. 3001-5000元/月	MSM	2.with man	>1	Yes	eligibility	一年内做过	一年内做过	一年内做过	没有做过检测	没有做过检测	没有做过检测	0.5		是	是	100	不适用	2.90909	2.44444		Positive	Positive	2.90909	0.5	6.7	之前的参与者	正确	捐款将仅用于支持其他参与者的检测	正确		3	3	3	3	3	3	3
757	PIF-standard	PIF	CBO	江门				25	1. 男性	1. 未婚	4. 本科或大专	3. 3001-5000元/月	MSM	2.with man	>1	Yes	eligibility	一年内做过	没有做过检测	没有做过检测	没有做过检测	没有做过检测	没有做过检测	0.166667		是	否	(跳过)	不适用	2.90909	3.66667		Negative	Negative	2.90909	0.166667	6.2	之前的参与者	正确	捐款将仅用于支持其他参与者的检测	正确		3	3	3	3	3	0	1
758	PIF-standard	PIF	CBO	江门	2023-12-18	2023-12-18	1	18	1. 男性	1. 未婚	3. 高中或中专	2. 1500-3000元/月	MSM	2.with man	≤1	No	Ineligibility	一年内做过	一年内做过	一年内做过	一年内做过	没有做过检测	没有做过检测	0.333333		是	是	20	不适用	3.18182	3		Negative	Negative	3.18182	0.333333	7	之前的参与者	正确	捐款将仅用于支持其他参与者的检测	正确		3	3	3	3	3	3	3
759	PIF-standard	PIF	CBO	江门	2023-12-20	2023-12-20	3	43	1. 男性	1. 未婚	3. 高中或中专	2. 1500-3000元/月	MSM	2.with man	≤1	Yes	Ineligibility	一年内做过	一年内做过	一年内做过	一年内做过	没有做过检测	没有做过检测	1.16667		是	是	10	不适用			4	Negative	Positive	4	1.16667	7	之前的参与者	正确	捐款将仅用于支持其他参与者的检测	正确		3	3	3	3	3	3	3
760	PIF-standard	PIF	CBO	江门	2023-12-22	2023-12-22	5	24	1. 男性	1. 未婚	4. 本科或大专	3. 3001-5000元/月	MSM	3.both	≤1	No	Ineligibility	一年内做过	一年内做过	一年内做过	一年内做过	没有做过检测	没有做过检测	0.166667		是	是	50	不适用	3.81818	3.66667		Negative	Negative	3.81818	0.166667	7	之前的参与者	正确	捐款将仅用于支持其他参与者的检测	正确		3	3	3	3	3	3	3
761	PIF-standard	PIF	CBO	江门				44	1. 男性	3. 分居或离异	2. 初中	3. 3001-5000元/月	MSM	2.with man	≤1	No	Ineligibility	一年内做过	一年内做过	一年内做过	没有做过检测	没有做过检测	没有做过检测	0		是	否	(跳过)	不适用	2.36364	3		Negative	Negative	2.36364	0	5.8	之前的参与者	正确	捐款将仅用于支持其他参与者的检测	正确		3	3	0	2	1	1	3
762	PIF-standard	PIF	CBO	江门				18	1. 男性	1. 未婚	3. 高中或中专	1. ≤1500元/月	MSM	2.with man	≤1	No	Ineligibility	一年内做过	一年内做过	一年内做过	一年内做过	没有做过检测	没有做过检测	0.5		是	否	(跳过)	不适用	2.90909	2.88889		Negative	Negative	2.90909	0.5	6.2	之前的参与者	正确	捐款将仅用于支持其他参与者的检测	正确		3	3	3	2	2	0	2
763	PIF-standard	PIF	CBO	江门				31	1. 男性	1. 未婚	3. 高中或中专	3. 3001-5000元/月	MSM	2.with man	≤1	(跳过)	Ineligibility	一年内做过	一年内做过	一年内做过	一年内做过	没有做过检测	没有做过检测	0.666667		是	否	(跳过)	不适用	2.81818	2.66667		Negative	Negative	2.81818	0.666667	5.9	之前的参与者	正确	捐款将仅用于支持其他参与者的检测	正确		3	3	2	2	2	-2	2
764	PIF-standard	PIF	CBO	江门				26	1. 男性	1. 未婚	2. 初中	2. 1500-3000元/月	MSM	2.with man	>1	(跳过)	Ineligibility	一年内做过	没有做过检测	没有做过检测	没有做过检测	没有做过检测	没有做过检测	0.166667		是	否	(跳过)	不适用	3.27273	2.11111		Negative	Negative	3.27273	0.166667	6.1	之前的参与者	正确	捐款将仅用于支持其他参与者的检测	正确		3	3	0	3	3	0	3
765	PIF-standard	PIF	CBO	江门				54	1. 男性	2. 订婚或已婚	3. 高中或中专	2. 1500-3000元/月	MSM	2.with man	>1	Yes	eligibility	一年内做过	一年内做过	一年内做过	没有做过检测	没有做过检测	没有做过检测	0		是	否	(跳过)	不适用	3.09091	4.44444		Negative	Negative	3.09091	0	5.8	之前的参与者	正确	捐款将仅用于支持其他参与者的检测	正确		3	3	2	3	-3	-1	2
766	PIF-standard	PIF	CBO	江门				19	1. 男性	1. 未婚	4. 本科或大专	2. 1500-3000元/月	MSM	2.with man	>1	Yes	eligibility	一年内做过	没有做过检测	没有做过检测	没有做过检测	没有做过检测	没有做过检测	0.333333		是	否	(跳过)	不适用	2.45455	3.55556		Negative	Negative	2.45455	0.333333	4.4	之前的参与者	正确	捐款将仅用于支持其他参与者的检测	正确		1	1	0	1	-1	-1	1
767	PIF-standard	PIF	CBO	江门				20	1. 男性	1. 未婚	4. 本科或大专	2. 1500-3000元/月	MSM	2.with man	≤1	No	Ineligibility	一年内做过	一年内做过	一年内做过	一年内做过	没有做过检测	没有做过检测	0		是	否	(跳过)	不适用	2.81818	3		Negative	Negative	2.81818	0	5.4	之前的参与者	正确	捐款将仅用于支持其他参与者的检测	正确		3	3	0	0	1	-2	0
768	PIF-standard	PIF	CBO	江门				38	1. 男性	3. 分居或离异	5. 本科以上	5. >8000元/月	MSM	2.with man	≤1	(跳过)	Ineligibility	一年内做过	一年内做过	一年内做过	一年内做过	没有做过检测	没有做过检测	0.166667		是	否	(跳过)	不适用	4	5		Negative	Positive	4	0.166667	5.8	之前的参与者	正确	捐款将仅用于支持其他参与者的检测	正确		3	3	3	3	3	-3	0
769	PIF-standard	PIF	CBO	江门				40	1. 男性	1. 未婚	4. 本科或大专	4. 5001-8000元/月	MSM	2.with man	>1	No	Ineligibility	一年内做过	一年内做过	一年内做过	一年内做过	没有做过检测	没有做过检测	1.33333		是	否	(跳过)	不适用	3.27273	3.77778		Negative	Negative	3.27273	1.33333	6.6	之前的参与者	正确	捐款将仅用于支持其他参与者的检测	正确		3	3	3	3	0	2	3
770	PIF-standard	PIF	CBO	江门				25	1. 男性	1. 未婚	4. 本科或大专	3. 3001-5000元/月	MSM	2.with man	≤1	Yes	Ineligibility	一年内做过	一年内做过	一年内做过	没有做过检测	没有做过检测	没有做过检测	1		是	否	(跳过)	不适用	2.90909	3.55556		Negative	Negative	2.90909	1	6.1	之前的参与者	正确	捐款将仅用于支持其他参与者的检测	正确		3	3	3	3	3	1	1
771	PIF-standard	PIF	CBO	江门				28	1. 男性	1. 未婚	4. 本科或大专	4. 5001-8000元/月	MSM	2.with man	>1	No	Ineligibility	一年内做过	没有做过检测	没有做过检测	没有做过检测	没有做过检测	没有做过检测	0.166667		是	否	(跳过)	不适用	2.72727	3.88889		Negative	Negative	2.72727	0.166667	5.7	之前的参与者	正确	我不知道捐款将用于何处	错误		3	2	2	1	1	1	3
772	PIF-standard	PIF	CBO	江门				25	1. 男性	1. 未婚	3. 高中或中专	4. 5001-8000元/月	MSM	2.with man	≤1	No	Ineligibility	一年内做过	一年内做过	一年内做过	一年内做过	没有做过检测	没有做过检测	0		是	否	(跳过)	不适用	3	4		Negative	Negative	3	0	6	我不知道	错误	我不知道捐款将用于何处	错误		3	3	3	3	0	-1	0
773	PIF-standard	PIF	CBO	江门				18	1. 男性	1. 未婚	3. 高中或中专	2. 1500-3000元/月	MSM	2.with man	>1	Yes	eligibility	一年内做过	一年内做过	一年内做过	没有做过检测	没有做过检测	没有做过检测	0.5		是	否	(跳过)	不适用	4	5		Negative	Negative	4	0.5	7	之前的参与者	正确	捐款将仅用于支持其他参与者的检测	正确		3	3	3	3	3	3	3
774	PIF-standard	PIF	CBO	江门				18	1. 男性	1. 未婚	5. 本科以上	2. 1500-3000元/月	MSM	2.with man	≤1	No	Ineligibility	一年内做过	一年内做过	一年内做过	没有做过检测	没有做过检测	没有做过检测	0.166667		是	否	(跳过)	不适用	2.81818	3.33333		Negative	Negative	2.81818	0.166667	7	之前的参与者	正确	捐款将仅用于支持其他参与者的检测	正确		3	3	3	3	3	3	3
775	PIF-standard	PIF	CBO	江门				21	1. 男性	1. 未婚	4. 本科或大专	1. ≤1500元/月	MSM	2.with man	>1	Yes	eligibility	没有做过检测	没有做过检测	没有做过检测	没有做过检测	没有做过检测	没有做过检测	0.166667		是	否	(跳过)	不适用	3.36364	4		Negative	Negative	3.36364	0.166667	6.1	之前的参与者	正确	捐款将仅用于支持其他参与者的检测	正确		3	3	3	3	2	-2	0
776	PIF-standard	PIF	CBO	江门				20	1. 男性	1. 未婚	4. 本科或大专	3. 3001-5000元/月	MSM	2.with man	>1	(跳过)	Ineligibility	一年内做过	一年内做过	一年内做过	没有做过检测	没有做过检测	没有做过检测	0.166667		是	否	(跳过)	不适用	2.63636	3.11111		Negative	Negative	2.63636	0.166667	4.9	之前的参与者	正确	捐款将仅用于支持其他参与者的检测	正确		2	2	2	2	1	0	0
777	PIF-standard	PIF	CBO	江门				27	1. 男性	1. 未婚	5. 本科以上	5. >8000元/月	Non-MSM	1.with woman	>1	Yes	eligibility	一年内做过	一年内做过	一年内做过	一年内做过	没有做过检测	没有做过检测		0	是	否	(跳过)	不适用	2.2	3.33333		Positive	Positive	2.2	0	3.8	之前的参与者	正确	捐款将仅用于支持其他参与者的检测	正确		2	2	-1	1	-1	2	-3
778	PIF-standard	PIF	CBO	江门				26	1. 男性	1. 未婚	5. 本科以上	5. >8000元/月	MSM	2.with man	≤1	No	Ineligibility	一年内做过	一年内做过	一年内做过	一年内做过	没有做过检测	没有做过检测	0.333333		是	否	(跳过)	不适用	2.63636	2.66667		Negative	Negative	2.63636	0.333333	6.4	我不知道	错误	捐款将支持政府或疾控中心的倡议	错误		3	3	3	3	3	-2	2
779	PIF-standard	PIF	CBO	江门				25	1. 男性	1. 未婚	5. 本科以上	3. 3001-5000元/月	MSM	2.with man	≤1	Yes	Ineligibility	一年内做过	一年内做过	一年内做过	一年内做过	没有做过检测	没有做过检测	1.33333		是	否	(跳过)	不适用	4	2.88889		Negative	Negative	4	1.33333	7	之前的参与者	正确	捐款将仅用于支持其他参与者的检测	正确		3	3	3	3	3	3	3
780	PIF-standard	PIF	CBO	江门				25	1. 男性	1. 未婚	3. 高中或中专	3. 3001-5000元/月	MSM	2.with man	≤1	No	Ineligibility	一年内做过	一年内做过	一年内做过	没有做过检测	没有做过检测	没有做过检测	0		是	否	(跳过)	不适用	2.72727	3.11111		Negative	Positive	2.72727	0	5.5	之前的参与者	正确	捐款将仅用于支持其他参与者的检测	正确		3	3	0	0	3	3	3
781	PIF-standard	PIF	CBO	江门				26	1. 男性	1. 未婚	4. 本科或大专	3. 3001-5000元/月	MSM	2.with man	≤1	Yes	Ineligibility	一年内做过	一年内做过	一年内做过	一年内做过	没有做过检测	没有做过检测	1.33333		是	否	(跳过)	不适用	3	1.44444		Negative	Negative	3	1.33333	5.7	之前的参与者	正确	捐款将仅用于支持其他参与者的检测	正确		3	3	3	0	0	0	3
782	PIF-standard	PIF	CBO	江门				21	1. 男性	1. 未婚	4. 本科或大专	1. ≤1500元/月	MSM	2.with man	≤1	No	Ineligibility	一年内做过	一年内做过	一年内做过	没有做过检测	没有做过检测	没有做过检测	0		是	否	(跳过)	不适用	2	2.33333		Negative	Negative	2	0	6.3	之前的参与者	正确	捐款将仅用于支持其他参与者的检测	正确		3	2	2	0	1	3	3
783	PIF-standard	PIF	CBO	江门				23	1. 男性	1. 未婚	4. 本科或大专	3. 3001-5000元/月	MSM	2.with man	≤1	Yes	Ineligibility	一年内做过	一年内做过	一年内做过	一年内做过	没有做过检测	没有做过检测	0		是	否	(跳过)	不适用	2.09091	4.11111		Negative	Negative	2.09091	0	6.7	之前的参与者	正确	捐款将仅用于支持其他参与者的检测	正确		3	3	3	3	3	3	3
784	PIF-standard	PIF	CBO	江门				22	1. 男性	1. 未婚	4. 本科或大专	1. ≤1500元/月	MSM	2.with man	≤1	No	Ineligibility	一年内做过	一年内做过	一年内做过	没有做过检测	没有做过检测	没有做过检测	0.666667		是	否	(跳过)	不适用	4	2.66667		Negative	Negative	4	0.666667	7	之前的参与者	正确	捐款将仅用于支持其他参与者的检测	正确		3	3	3	3	3	3	3
785	PIF-standard	PIF	CBO	江门				23	1. 男性	1. 未婚	4. 本科或大专	3. 3001-5000元/月	MSM	2.with man	>1	No	Ineligibility	一年内做过	一年内做过	一年内做过	一年内做过	没有做过检测	没有做过检测	1.33333		是	否	(跳过)	不适用	3.18182	4.55556		Negative	Negative	3.18182	1.33333	7	之前的参与者	正确	捐款将仅用于支持其他参与者的检测	正确		3	3	3	3	3	3	3
786	PIF-standard	PIF	CBO	江门	2024-02-19	2024-02-19	1	21	1. 男性	1. 未婚	4. 本科或大专	3. 3001-5000元/月	MSM	2.with man	>1	Yes	eligibility	一年内做过	一年内做过	一年内做过	没有做过检测	没有做过检测	没有做过检测	0.166667		是	是	8.8	不适用	2.63636	3		Negative	Negative	2.63636	0.166667	7	之前的参与者	正确	捐款将仅用于支持其他参与者的检测	正确		3	3	3	3	3	3	3
787	PIF-standard	PIF	CBO	江门				32	1. 男性	3. 分居或离异	1. 小学	4. 5001-8000元/月	MSM	3.both	>1	No	Ineligibility	一年内做过	一年内做过	一年内做过	一年内做过	没有做过检测	没有做过检测	1.33333		是	否	(跳过)	不适用	4	5		Negative	Negative	4	1.33333	7	之前的参与者	正确	捐款将仅用于支持其他参与者的检测	正确		3	3	3	3	3	3	3
788	PIF-standard	PIF	CBO	江门				42	1. 男性	2. 订婚或已婚	3. 高中或中专	3. 3001-5000元/月	MSM	3.both	>1	No	Ineligibility	一年内做过	一年内做过	一年内做过	没有做过检测	没有做过检测	没有做过检测	0		是	否	(跳过)	不适用	3.45455	4.55556		Negative	Negative	3.45455	0	6.1	之前的参与者	正确	捐款将仅用于支持其他参与者的检测	正确		3	3	3	3	0	0	0
789	PIF-standard	PIF	CBO	江门				24	1. 男性	1. 未婚	4. 本科或大专	3. 3001-5000元/月	MSM	2.with man	>1	Yes	eligibility	没有做过检测	没有做过检测	超过一年	超过一年	没有做过检测	没有做过检测	0.5		是	否	(跳过)	不适用	3.36364	3.66667		Negative	Negative	3.36364	0.5	7	之前的参与者	正确	捐款将仅用于支持其他参与者的检测	正确		3	3	3	3	3	3	3
790	PIF-standard	PIF	CBO	江门				18	1. 男性	1. 未婚	3. 高中或中专	3. 3001-5000元/月	MSM	2.with man	≤1	Yes	Ineligibility	没有做过检测	没有做过检测	没有做过检测	没有做过检测	没有做过检测	没有做过检测	0.5		是	否	(跳过)	不适用	4	5		Negative	Positive	4	0.5	7	之前的参与者	正确	捐款将仅用于支持其他参与者的检测	正确		3	3	3	3	3	3	3
791	PIF-standard	PIF	CBO	江门				40	1. 男性	2. 订婚或已婚	4. 本科或大专	5. >8000元/月	MSM	2.with man	≤1	No	Ineligibility	一年内做过	一年内做过	一年内做过	一年内做过	没有做过检测	没有做过检测	0.166667		是	否	(跳过)	不适用	2.18182	3.33333		Negative	Negative	2.18182	0.166667	7	之前的参与者	正确	捐款将仅用于支持其他参与者的检测	正确		3	3	3	3	3	3	3
792	PIF-standard	PIF	CBO	江门				28	1. 男性	1. 未婚	4. 本科或大专	3. 3001-5000元/月	Non-MSM	1.with woman	>1	No	Ineligibility	没有做过检测	没有做过检测	没有做过检测	没有做过检测	没有做过检测	没有做过检测		0	是	否	(跳过)	不适用			4	Negative	Negative	4	0	7	之前的参与者	正确	捐款将仅用于支持其他参与者的检测	正确		3	3	3	3	3	3	3
793	PIF-standard	PIF	CBO	江门				50	1. 男性	3. 分居或离异	4. 本科或大专	4. 5001-8000元/月	MSM	2.with man	≤1	No	Ineligibility	没有做过检测	没有做过检测	没有做过检测	没有做过检测	没有做过检测	没有做过检测	0.166667		是	否	(跳过)	不适用	2.72727	3		Negative	Negative	2.72727	0.166667	7	之前的参与者	正确	捐款将仅用于支持其他参与者的检测	正确		3	3	3	3	3	3	3
794	PIF-standard	PIF	CBO	江门				21	1. 男性	1. 未婚	4. 本科或大专	2. 1500-3000元/月	MSM	2.with man	≤1	Yes	Ineligibility	一年内做过	一年内做过	没有做过检测	没有做过检测	没有做过检测	没有做过检测	0.333333		是	否	(跳过)	不适用	3.09091	3.33333		Negative	Negative	3.09091	0.333333	7	之前的参与者	正确	捐款将仅用于支持其他参与者的检测	正确		3	3	3	3	3	3	3
795	PIF-standard	PIF	CBO	江门				18	1. 男性	1. 未婚	4. 本科或大专	1. ≤1500元/月	MSM	2.with man	≤1	Yes	Ineligibility	一年内做过	一年内做过	一年内做过	一年内做过	没有做过检测	没有做过检测	0.166667		是	否	(跳过)	不适用	4	3		Negative	Negative	4	0.166667	7	之前的参与者	正确	捐款将仅用于支持其他参与者的检测	正确		3	3	3	3	3	3	3
796	PIF-standard	PIF	CBO	江门				20	1. 男性	1. 未婚	4. 本科或大专	3. 3001-5000元/月	MSM	2.with man	≤1	(跳过)	Ineligibility	没有做过检测	没有做过检测	没有做过检测	没有做过检测	没有做过检测	没有做过检测	0.833333		是	否	(跳过)	不适用	3.18182	4.77778		Negative	Positive	3.18182	0.833333	4.8	之前的参与者	正确	捐款将仅用于支持其他参与者的检测	正确		0	1	3	1	-3	3	0
797	PIF-standard	PIF	CBO	江门				25	1. 男性	1. 未婚	4. 本科或大专	5. >8000元/月	MSM	2.with man	≤1	(跳过)	Ineligibility	没有做过检测	没有做过检测	没有做过检测	没有做过检测	没有做过检测	没有做过检测	0		是	否	(跳过)	不适用	3	3.77778		Negative	Negative	3	0	5.7	之前的参与者	正确	捐款将仅用于支持其他参与者的检测	正确		2	1	1	2	2	2	2
798	PIF-standard	PIF	CBO	江门				20	1. 男性	1. 未婚	4. 本科或大专	1. ≤1500元/月	MSM	3.both	≤1	(跳过)	Ineligibility	超过一年	超过一年	超过一年	超过一年	没有做过检测	没有做过检测	0.333333		是	否	(跳过)	不适用			3.25	Negative	Positive	3.25	0.333333	7	之前的参与者	正确	捐款将仅用于支持其他参与者的检测	正确		3	3	3	3	3	3	3
799	PIF-standard	PIF	CBO	江门				20	1. 男性	1. 未婚	4. 本科或大专	1. ≤1500元/月	MSM	2.with man	≤1	(跳过)	Ineligibility	一年内做过	一年内做过	一年内做过	一年内做过	没有做过检测	没有做过检测	0.5		是	否	(跳过)	不适用	3.09091	2.77778		Negative	Positive	3.09091	0.5	6.4	之前的参与者	正确	捐款将仅用于支持其他参与者的检测	正确		3	3	3	3	3	0	0
800	PIF-standard	PIF	CBO	江门				36	1. 男性	1. 未婚	4. 本科或大专	4. 5001-8000元/月	MSM	2.with man	≤1	No	Ineligibility	一年内做过	一年内做过	一年内做过	一年内做过	没有做过检测	没有做过检测	0		是	否	(跳过)	不适用	2.63636	3.44444		Negative	Negative	2.63636	0	5.8	之前的参与者	正确	捐款将仅用于支持其他参与者的检测	正确		3	3	0	0	0	3	3
[truncated: 6 more columns]

## Sheet: qualitative
	Donation amount	postcard	factors related to donation amount	code	Understanding of PIF concept	code	Reasons of choosing/no donation	code	Community connectedness	Gratitude towards CBO/Hospital staffs
ZHR0006	100YUAN		我最真实的想法就是便宜吧。 您知道这个100块钱最后会怎么运用？ 不知道，没问过。我觉得都是小钱。（金钱观念）	消费观	我的费用是上一个检测的人去给的。所以我才这一次，你可以自愿地去给，或者什么样去把这份爱心传达下去吧。当是我也是毫不犹豫的给了。	知道检测是他人付费的	RECEIVER: 如果这笔钱是捐给政府，可能就不会捐那么多。捐给机构没问题。但是如果你让我捐下一个未知的，那我是不愿意的。但是如果你有下一个具体的人在这里，我可能会捐。明白吗？我下一个可能是某某小白，需要大家去奋力支持一下。我可能会捐这样子。他有意向支持特定的治疗项目或特定群体的服务需求。“比如说我可能有目标，下一个要帮谁治疗啊”	捐款要给到具体的人；愿意捐给有需要的人；愿意捐给CBO；不愿意捐太多给政府。RECEIVER		✔
			CBO小黑观察到对方有捐款意愿，又因为检测成本是150元，所以小黑便跟对方说50、100都可以（CBO实施过程）	实施相关	接力检，因为它本身就是让我感受到这个是需要费用的。首先是需要费用，不是免费的。然后有人愿意去给你付出这份检测我觉得是挺好。	认为这是爱心传递	认为接力检测的费用是直接用于检测服务，可以看作是一种治疗费用。这种方式下，他愿意参与，因为可以确保资金被用于实际的医疗服务。	费用将被应用于医疗服务；关心社群的性健康服务；	✔
							表达了对于捐款的保留态度，认为在当前环境中，可能会存在捐款被滥用或不透明使用的情况。他提到了爱心捐赠被滥用的可能性，以及对捐款去向不清楚的担忧。因此，他倾向于不直接捐款。	对资金去向的担忧/对捐款不信任
							希望通过捐款推动淋病、衣原体检测项目，因为他觉得很多人只重视HIV和梅毒，对淋病衣原体缺乏意识，他认为这个项目在相关领域的覆盖不足，需要更多的支持。他认为接力检是帮助其他gay得一种方式。类似于撒网捕鱼，能够更全面地帮助更多人。	认为PIF可以提高检测意识，扩大检测范围	✔
							捐款并不是出于积攒功德的想法，而是出于对服务的实际需要和自己心理的富足感。他认为做公益并不一定要捐钱，可以通过许多小事来帮助他人。	个人价值观
							然后小黑当时跟我说是随意的。对，随意，你可以随意捐赠，这是第一。	没有对参与者进行捐款数额的强制要求
							我觉得他们工作人员确实很不容易。嗯，这都是免费的，去为我们社会付出。捐钱给PIF，更像是跟CBO互帮互助，因为机构很重要，并且是平等的，这种合作能够长久持续。如果没有CBO提供其他免费检测，就要去医院花更多钱。	对CBO的支持/平等		✔
							然后对去医院的话流程很麻烦，而且隐私没有的保密，我觉得你们有数据在医院里面，因为在这里的话可以不是真实的名字，然后费用我觉得是很容易接受，首先他们已经免费义务给我们做出这么多服务了。	隐私考虑		✔
ZHR0004	30Yuan		他认为大家更容易接受类似于HIV检测试纸市场价格的捐款额度，通常在20到30元左右。他认为，这样的价格更符合大众的预期，尤其是因为项目开始时并未详细说明检测成本，导致每个人捐款金额可能也以此为基准。	不知道检测成本；估算为HIV试纸的市场价	就觉得是自己捐献一份自己的爱心，为另一个人的健康着想，这个概念是挺不错的。	认为这是爱心传递	对于传染病宣传和推广检测这类项目，PIF的推广是有价值的。他虽然对项目的长期可持续性持保留态度，但认为这种新概念有探索的价值，尤其是在当前社会需要增加对传染病认知的背景下。	认为PIF可以提高检测意识，扩大检测范围	✔
					上一个人提供了这次检测费用；自己就按照自己实际能够支付的限额里面可以为下一位人（捐款），	知道检测是他人付费的	确实是想让更多人的了解这种传染病，然后并早点治疗，就是也属于是帮助，帮助到了自己，也帮助别人嘛。	费用将被应用于医疗服务；关心社群的性健康服务；	✔
							爱心人士存在，但并不多见，且大多数人更倾向于关注自己的利益。	人们更关心自己的利益
							社会上的欺诈事件增多，使人们对捐款项目的信任度降低。一些人曾因诈骗经历而变得对捐款持怀疑态度。	对资金去向的担忧/对捐款不信任
							我其实挺信任这边就是做这种相关检测的机构的，其实挺信任的，因为这在这方面做的也宣传也挺好的，也没有额外的一些什么给他收费，感觉挺好的。	RECEIVER；愿意捐给CBO；信任可靠的机构；机构的健康服务没有额外的收费	✔	✔
ZHR0010	50YUAN		选择捐款50元的原因是出于经济考量。虽然他实际收到的款项是100元（150元的检测费减去50元的补贴），但他觉得捐出50元相对于自己的经济能力和收入更为合适，同时也表现了对项目的支持。	经济水平；消费观；	理解捐款将用作项目的经济支持，即为检测项目提供资金。他意识到捐款不仅仅是一次性的支持，而是在类似“接力”模式下，支持连续进行的检测活动，为后续参与者提供基础资金。	知道检测是他人付费的	如果捐款是用于帮助特定的社群、公益组织或者个人，捐款意愿可能会增加，因为他认为这种具体的支持更有针对性和实际意义。也提到，面对个人求助的大量需求时，他可能会感到无力，因此更倾向于支持有公信力或背书的小团体或机构，而不是个别的求助个人。	RECEIVER；愿意捐给CBO；信任可靠的机构；很难帮助到具体的个人	✔
			因为问卷的激励金也是50元，所以把50元作为一个返还，拿出来捐款	返还			对个人捐款存在诈骗风险的担忧，因此更愿意通过支持机构或有公信力的团体来确保捐款的有效性和透明度。	对资金去向的担忧/对捐款不信任
							人人都献出一点爱，将善意进行传递，个人最大的回报就是帮助了下一个人。这跟自己受到的教育相关，也是大家共享的价值观。	个人价值观
							自己受到了帮助，因此希望通过捐款来实现一种情感上的回报和平衡感。他认为，受到关怀后，自己也想以支持和希望的方式回应，以延续这种正面影响链条，帮助需要帮助的人。	情感的回馈/善意传递
							表达了对志愿服务检测工作的支持意愿，认为通过捐款可以激励工作者，使他们能够继续推进公益事业，并将服务传递给更多人。	对CBO的支持；关心社群的性健康服务；	✔	✔
ZHR0001	50yuan		捐款数量也不是很多，都是随心所欲的。	经济水平；消费观	免费检测，别人捐款，然后自己免费检测，然后传递爱心。可以选择捐款或者不捐款	知道检测是他人付费的；认为这是爱心传递	这笔钱没有通过劳动获得，他认为将其捐出是一种贡献和爱心传递的表达方式。	金钱观；善意传递
							表示在捐款时并没有特定考虑捐给哪些人或团体，对于具体的接收者并没有深入的思考。被问及是否会更倾向于捐给确实需要帮助的人或团体时，参与者表示肯定会选择帮助有需要的人	RECEIVER；愿意捐给有需要的人	✔
							既然已经享受到了免费检测的福利，从中受益，又能通过完成检测和问卷拿到奖金，如果不捐款，心里便会过意不去，所以就捐了。	个人价值观
							信任你们，对捐款的使用没有顾虑	对CBO的支持		✔
JMR1047 （医院MSM)	0yuan		我觉得 10- 50 块，这也是比较大部分人能力所能及的一个范围，	经济水平；消费观	做完这个检测之后，就可以捐献爱心，让下一位也能做到这个免费的这个检测。	知道检测是他人付费的；认为这是爱心传递	当时医生没有给我介绍捐款的部分，也没让我扫码。如果介绍了，我就会捐。	实施问题
FSR0022（医院msm）	0yuan	虽然自己不会去写明信片，但认为它能给别人一种很温馨的感觉。	捐献是好事，但是能不能支持可持续性是个问题。	对项目可持续性的顾虑	前面的人捐的钱，然后让后面人去做一个检测。	知道检测是他人付费的；	当时做检测的时候很忙，没时间，而且捐了之后还要写明信片（觉得麻烦）	没时间；嫌麻烦
FSR0050 (医院MSM）	50YUAN	写了简单祝福语，觉得设计不错	因为他们当初说完成了可以给我 50 块，我就觉得给回50块就一来一往，就是免费的就够了，就不想得便宜，也不想亏，这样子喽。	返还	公益活动；捐款接力。/就是我做了检测，然后我捐了钱给后面有需要的人做。	知道检测是他人付费的；认为这是爱心传递	主要是公益活动，然后有个后续的接力，就感觉它会持续做下去。所以说如果是我的捐款，可以让这个活动更源远流长的话，其实捐一点是可以的，	个人价值观；项目可持续；关心社群的性健康服务；	✔
			所以说如果是我的捐款，可以让这个活动更源远流长的话，其实捐一点是可以的，二三十也就一到两杯奶茶，也不至于说穷成那样子。	经济水平；消费观			挺有新意的，而且其实如果是不打着贪小便宜的概念去的话，其实感觉可以做下去。我感觉人性都是贪小便宜的。一听到说其实我可以不捐的话，其实我感觉很大一部分人会选择不捐。	人们更关心自己的利益；没有对参与者进行捐款数额的强制要求
							对医生的信任程度是排在首位的。因为是医生介绍了PIF，所以会对这个项目有信任。医生告诉我是会用于后续这个活动的接龙。然后感觉这个东西它有这个价值成分在，也不想说去白白得了这个便宜嘛？就感觉一分钱一分货，反正我做了，那就捐一份等价的给后面的人就这样子喽。	信任医生；对资金去向没有担忧
							因为检查项目是有用的，然后医生也讲解了，然后资金后续的流动我也清楚，最后就抱着自己得到了什么，回馈给别人什么的心态，所以就捐了，就这么简单。主要就觉得只要接受了好意，而且这是一个能让好意传递的一个活动，那干嘛不做，也没有什么大的损失。我比较承认的是这个活动的善意跟力度，就它的公益性，所以无论怎么样我觉得我支持一下就挺好的，就做了。	善意传递；个人价值观；对资金去向没有担忧	✔	✔
JMR0048	0yuan		认为捐款数额在10块到50块之间是相对合理的范围。他认为这个数额对于大多数人来说并不算大笔钱，类似于购买彩票的消费。	消费观			不能“道德绑架”。他其实就是说可能对你来说你可以接受一个免费的，而且最重要的是他给你一个选择权，你可以选择去就是给这个，去捐这个、献这个爱心，也可以选择不献。	没有对参与者进行捐款数额的强制要求
			考虑到大学生的经济状况，指出很多大学生的生活费用不多，可能会有经济上的压力。他自身也提到，大学生朋友的生活费大约在1500到2000之间，因此对于捐款的数额也有相应的经济考量。捐款要看该地区的发展情况，不同的城市有不同情况。	经济水平	上一个人传到下一个人，一种接力，互帮互助。	知道检测是他人付费的；	而且他也是一个感觉，应该保密性还挺强的。	隐私考虑
							医院的人会多一些，因为他本来就是来医院的时候就想着自费了，对吧？	本身就是为了付费检测而来
							社群的工作人员很热心，会亲自接送参与者，这也是他愿意经常在线下参与检测的原因。	对CBO的支持		✔
							作为一种同伴与同伴之间的一种宣传，在社群当中形成接力，让后面的人能够得到检测或良好的体验。	提高检测意识，扩大检测范围	✔
JMR0042	0yuan		觉得这是个临时项目，捐了意义不大。如果是长期项目，就愿意捐。概念虽然很好，但更想观望一下。	对项目可持续性的顾虑	接力检就是这个项目是公益的，然后是检测一些性病相关的内容，然后接力的意思就是从上一个参与者他捐赠出来的东西，然后分享给下一位，这样去一步步传递下去，他的目的基本上是想更多人科普和受惠到的。他是有上一位参与者去捐赠，那说明这个项目很多人很积极的去参与和建设	知道检测是他人付费的；让更多人受惠	挺好的，PIF不仅是普通的公益免费项目，能够增加普通人的检测意愿、科普性病知识，还能传递接力，会让每个参与者都有想法去互相帮助	提高检测意识，扩大检测范围
					挺好的，PIF不仅是普通的公益免费项目，能够增加普通人的检测意愿、科普性病知识，还能传递接力，会让每个参与者都有想法去互相帮助	认为这是爱心传递	大家可能是对这个项目信任度不是特别高。这个团体在这个国家的并不是完全合法的存在，所以他们觉得支持这样一个项目可能就觉得不太靠谱，就可能项目持续性不高，所以会出现这种比较捐的少，或者愿意捐的人比较少的情况。	对资金去向的担忧/对捐款不信任/同性恋群体污名化	✔
							希望参与接力检，把爱心传递，让更多人知道科普的重要性，消除或降低大家对性病的恐惧。并且参与的人越多，那我接触的人的危险性也就越低。	性病污名化/善意传递/自身在性健康疾病方面的风险和人群整体情况相挂钩）	✔
JMR0071（有家庭MSM）	0yuan		这个我也不知道该怎么说。我反正我那会就奔着他免费的去嘛。	为了免费检测而参与的项目	就是说什么，就是上一个捐赠者捐赠了多少钱，运用到下一位。到时候我也可以自愿捐赠这点，或者也不捐也可以，对，是吧？大致就是这么个东西吧。但是你要让我说详细，我肯定是不是他们专业的，我可说不过来。	知道检测是他人付费的；	相当于体检了。反正我反正既来了，做就做吧。……那当时我也没想这么多。	只是为了体检，对捐款没想法
							我说我对这一块了解也不多，我也不知道该说什么……这个我真不太了解，因为我不会去找去（性伴侣）嘛，我这个东西我用不着。……你像这艾滋病什么的，我本身，我都，我也不是特别，我不会，不是特别抵触这种事嘛？因为这，因为你了解他这个途径什么的，你不会去那什么。	并不认可自己MSM身份	negative
							后来过年他回家，后来说他就发朋友圈说他猫怎么弄嘛？我说反正我养着猫着，不行我就给你养，我就一来二去，这么不也就熟了。那个那天他问我有这访谈，他说你愿意参加吗？我说参加就参加吧。我说反正也这也无所谓，而且我知道你们肯定都有指标，哈哈哈。			✔
Piloting 14-Jiangmen	150yuan		我觉得我自己捐款的数额还是一般的吧，中等水平。	消费观；	接力检的话就是我个人认为就是你在这里检测，然后就通过你的接力，然后就让下一位可能没有被感染或者已经被感染的人，就是说有个得到及时的发现。	知道检测是他人付费的；强调检测的health outcomes	因为我就想让下一个人也能够得到更好的检测。我就希望就是就算让他检测，他如果感染了也可以得到及时的治疗。	RECEIVER;愿意捐给CBO；善意传递；自身在性健康疾病方面的风险和人群整体情况相挂钩
			这个不知道怎么说。个人的捐款不一样，我感觉很大部分很多人都不愿意这种方式来捐款。	对项目可持续性的顾虑	我的感受是就是反正是很开心嘛。嗯，因为能够得到这个检测，这个诊断也可以排除一下自己，是吧？然后感觉这个我也非常愿意的是接力这个检测啊。感觉就挺好的嘛，因为我们也是非常感谢，怀着一个感恩的心。嗯，然后就是得到这个免费的检测，但是我们也很愿意的去接力下一位。		捐给他组织，我觉得我不会改变捐款的决策。这个金额可能不确定，但是我也觉得我愿意，他只是换一个方式，换一个形式是吧。			✔
			像现在这种捐款结果，我感觉持续下去太有点难				访谈对象表示自身对性病有恐惧，之后接触到CBO开始定期检测，因此非常支持推广检测的捐款。
							虽然我不认识下一个人，可是我会懂得感恩呐。我没什么感受，我感觉挺好。
JMR0058	100YUAN		就想着自己的话能力嘛，不是说特别的很大负担，毕竟这种公益不是说我自己有多么那个。主要是说反正这个金额我能接受。嗯嗯，就想着说可能每一个星期少喝了一次奶茶，几次奶茶就省下了100。就这 100 不会对我有太大影响嘛。省一个星期奶茶钱这样。	经济水平；消费观；	就上一个人提供的费用给下一个人检测，对，然后大概就根据自己自愿说出那个出钱，就说看给下一位接力。	知道检测是他人付费的	希望说捐到这个钱能真正用到下一位需要的人身上。希望说能用于其他患者身上。嗯，让他们早发现早治疗。	扩大检测范围		✔
			因为检测的费用都好像说是 150 嘛，所以我就想着应该，我就以为说大多数人都是说捐 100 左右。其实还是说根据自身的一个经济情况。				主要还是说就对这种金额就感觉不会用在别人的身上，就对这种捐款的渠道或者哪些不太信任嘛。我捐款的时候还是有一点点的不太放心，不是说完全信任。这是因为当时没有看过这些，没有了解过这些，所以说也是会有这样的不太信任。	存在对资金去向的担忧
							因为小吴他给我的感觉就比较。嗯，加上是在疾控当地做的，就是他的那个新会那边，当时是在那个地点嘛，有权威性。	对CBO的信任
							因为他们的话就当时确实是已经给了我，已经是我已经接受到了他们的帮助，嗯，就让我已经感觉到他们的付出，嗯，所以就说会更加的愿意就捐赠给他们那些机构。因为我确实是已经能体会的到，不是体会，是已经感受到了，已经受到了他们的帮助。	愿意捐给CBO
JMR0053	10yuan		捐款。嗯，看个人，我觉得那时候我也有去捐了一小部分的钱。就小吴说随意就好，然后我就随便捐一小点钱啊。	消费观	接力检就是说比如说你这次来检测了，嗯，然后他就会邀请看有没有支付一些钱，然后给下一位的人去做检测。嗯，大概就是这样的，公益性的那一种，嗯，但是那个钱的话是你看你自己的承受范围之内啊。	知道检测是他人付费的	嗯，小吴跟我说过了，这个衣原体是就是普及的，就是刚刚开始的，所以它的检测的费用是很高的。所以的话，嗯，就是怎么讲就是费用很高，现在就是让大家去发起这个运动，然后让大家都能去做检测。我觉得很好，这么公益性的，因为小吴说做检测的那个费用是很高的，那就希望有些人可以捐一些出来，做一些这么有公益性的事情我觉得还可以啊。	扩大检测范围/愿意捐给CBO/实施者的讲解		✔
							首先它除了有公益性之外，而且它有一个很好的就是去做完检测之后，它还会赠送那个药。就是如果有高危行为的时候，你就可以去补救，先吃两颗。	和其他性健康服务同时捆绑开展时的促进
JMR1017	0yuan		如果当时说了要捐款，帮助一些的话，应该也会捐个 10 块钱。（现在是学生）……赚钱也不好赚，对。	经济水平；学生身份	可能我自己理解的话，就是说在广东这边进行一个接力的一个检测，广州接完了，然后就江门接一下。但也可能是就不同的人出力吧。他们说是有钱人赞助。	知道检测是接力的；实施问题；不知道检测费用有社群成员的支持	整个流程特别快，当时没有跟我讲接力检的概念。也没介绍捐款或展示捐款码。介绍的不算很充分，可能是考虑到医生和患者双方的时间吧。没有特别清楚的跟我们介绍，对，张医生跟我讲是什么公益项目，然后是一些人投资的。	实施问题；
							如果跟我说要自费，我可能不来。对，因为我是个学生，因为我实在是因为我想买东西很多，不想花 150 块钱去测。对，然后觉得也不是说特别关键，如果你觉得没症状的话就不想理他，不去理他原来也没事。……感觉拿淋病和衣原体来做接力这个事不是很常规，因为男同并不怎么过多重视淋病和衣原体，而且这个疾病比较好治疗，比较冷门。	金钱观；对淋病、衣原体的重视程度；没症状就不想理会；淋病衣原体比较好治疗
							因为感觉没有人可以相信，特别是男同。嗯，男的男的都很贱。……可以理解互帮互助这个概念。我没有觉得很多男同值得。暂时没有帮助其他gay的想法，因为我感觉像我在本地，基本没有遇到过什么好人，没有遇到过什么正常一点的人。可能会帮助一些有问题的人吧。	对男同社群持消极看法；愿意捐给有需要的人；	negative（曾经有过遇人不淑的经历，非常害怕，有定期检测的习惯）
JMR1041（医院MSM）	0yuan		如果有的人对这项目就是自己的资金或者是个人的财富观念比较好一点的话，他就会觉得这项目就可以捐款出来，让这个项目继续发扬，接力着下去嘛。	消费观；项目可持续	接力检的话就是你一个人没检过的话，就是你参加了这项公益活动去参加检测了，你就可以把这就是这份检测去推给下一个人，嗯，就是觉得就是这份检查就是一棒传一棒的意思。我自己个人认为的检测费用是应该是政府财政，和医院合作给的，我的理解是这样。	知道检测是接力的；不知道检测费用有社群成员的支持	都是看个人。毕竟就是有善心的人没钱啊。对，没钱的人他也有善心，有钱的人他就没善心，不愿意捐就这样。	个人价值观；善意传递
JMR1070	20yuan		志愿者说叫我扫 20 块，我就扫了。我以为是检测费用。反正我也没想太多，毕竟也不算特别多。（算我和男朋友两个人支付的费用）	实施相关；返还；算作检测费用	医生没有介绍接力检概念，我也不是特别清楚，只知道是个淋病的检测。	实施问题	给了一个捐款码，但也没有具体介绍内容。不知道捐款是自愿的。志愿者让我给钱，就给了。没有听到有捐那个字眼。只是说让我扫，我以为那是检测费。互帮互助吧，应该是这样吧，我也不太清楚。让我捐，我就捐这样。	实施问题
							通讯录哪个不是扣扣嗖嗖的。真要花钱的检测，就都不去。很多人还会害怕隐私泄露的问题。	隐私考虑
							说实话我并不想跟他们有太多的接触。觉得这个圈子爱“煮饭”，很夸张，不太正常啊	对男同社群持消极看法；	negative
FSR0009(周医生外展）	0yuan	看到了，不觉得新奇，不知道可以去写，但如果能写，也愿意传递精神	因为现在免费的检测项目太多了吧。自愿捐的话你就捐个10块、8块应该还是愿意的吧？就是不要限制这个金额了。	消费观；为了免费检测而参与的项目	接力检的概念，好像是它除了检查艾滋以外，还检查一个支原体、衣原体还有那个什么淋病、尖锐湿疣那些东西对吗。我理解是我检测完成，如果身边有朋友需要，就也介绍他过来。我也有转发周医生的链接给其他朋友。当时没有具体介绍接力的概念，并没有理解到传递的意思。最关键是周医生那里他有红包奖励，然后那些人看到就会去参加嘛。	知道检测是接力的；实施问题；不知道检测费用有社群成员的支持；	如果自己去检测的话，肯定很多人不是太愿意。嗯，就自己花钱去正常去医院检测的话，有些人是觉得说淋病衣原体本来就不是什么大病，他不是说，我患了这个病，我到最后就一定得癌症死掉了，不可能的嘛。所以有些人检测的积极性不是特别的高。	金钱观；对淋病、衣原体的重视程度；没症状就不想理会；淋病衣原体比较好治疗
							但是你说后面那种接力检测的话，可能有些人觉得，这次免费检测了，我知道了，然后我出于一个爱心捐赠，我再就是支持到下一位检测，可能就会调动了这个积极性。	提高检测意识，扩大检测范围
							志愿者没有给我展示捐款的二维码……只是大圣跟我讲好像是说你过了一个星期可以过来查那个结果，	实施问题
							认识的朋友可以帮一下。比如说我认识一个朋友，他也有他的圈子，他如果是好人的话，他也会把个接力检就传递下去啊。	捐款要给到具体的人；愿意捐给有需要的人	✔
FSR0016（周医生外展）	0yuan	比较赞同。不知道可以去写。			了解了淋病和衣原体的症状；对PIF概念难以理解	实施问题	他们检测完好像就说了一句，就说项目理念，公益性，没有怎么详细解说，用图啊，都没有说，就反正说有那个捐款项目吧。他们就只是说了那个捐款就没了、。介绍一下那边的内容嘛是不是。我们一般会捐……用途啊，怎么用，也没有写吧，不是吗？	实施问题；对资金去向的担忧/对捐款不信任
					有给其他人推荐过这个项目；一来觉得有保密性，隐私保护做的好，二来觉得检测比较准。……自己的参与算互帮互助吧，	隐私考虑；知道检测是接力的；互帮互助	觉得性健康服务方面，周医生、大圣他们，以及疾控这边隐私性、隐秘性更高。觉得医院这方面做得不太好，并且去看病遇到女医生有点尴尬	隐私考虑		✔
ZHR0059（没有接受检测）	0yuan				流程，我不大清晰了，反正就是它是一个关于这方面性病传播的检测嘛？然后你填写相应的问卷，然后里面有一些知识，呃，然后呃，它包括就是很多细节里面，这个问卷里有很多的问题，然后还包括就是你是否愿意做这方面的检测。他们也是可以提供的。呃，最后还有一个那个什么就填这个，然后收集个人的一些信息吧！关于这这方面的检测，最后做一个回访，然后还有就是会发一个什么红包补助吧？我记得当时是这样。	科普性健康知识；有红包	没检测的原因：一年之内已经做过检测；采样过程不太舒服；感觉自己性行为是安全的，没必要再检测
					哦，就是如果我身边有这样的群体，或者说呃其他人吧，这个普通人需要这个项目的话，我们可以呃通过发朋友圈呢？然后是或者说口头告知啊，这样的方式去动员更多的人来参与这个项目。	知道检测是接力的；	我可能更倾向于把钱捐给具体的人，或者说呃，实物之类的，因为我觉得捐款很虚，我不知道把这笔资金打过去了之后，它到底用于什么用途我是看不到的……我可能会更倾向于给小黑他这样的社群呢，因为他离得我更近一点。来组建更多的一些项目啊，或者说拿这些资金呢，来提供一些服务我可能会更放心一点，如果说其实你如果说捐个什么政府这样的，他是很抽象的，他是很抽象的，最后又到哪个部门去了，哪个部门又给了谁啊？其实是很难知道的。	捐款要给到具体的人；对资金去向的担忧/对捐款不信任	✔	✔
					就是前人提供了一些经济的支持，然后让后面的人更多的受益。，但是你们这个的话其实是提前在扩大宣传，其实你有没有这方面的疾病你都不用担心费用，也可以去检测，也相应的减少了大家对减测这个费用的担心啊这种恐惧的。	提高检测意识；扩大性健康服务
ZHR1066（Non-MSM)	0yuan				没有认识。这有什么考虑？要看病的嘛。我就觉得免费比较好。	是为了看其他性病顺带做的检测	做检测原因：在外面玩过。自己有病在身上，肯定要积极的验啦。	野游史/关注自身健康
							我都可以（捐），你没通知我，我就没捐阿……我捐的很多，这我就补贴的有时候，很多人我都捐的，有的孤儿阿，阿婆阿，困难的时候我都捐出来的。	个人价值观
ZHR1063(Non-MSM)	0yuan		但接力检这种模式，我觉得就会像一般老百姓啊，他可能也不用捐几千块、几百块，他那可能捐一点，他也尽一个在心意，这样子也是能保证这个项目还是会后续有延续。	消费观；项目可持续	有人是给这个项目捐了一笔款，嗯，他就希望后面的人可以享受这个检验，对吧？然后如果他再往后想，继续坚持下去，就一个传一个这样传下去，这个善意吧？就这个意思？这概念当时有个宣传视频的哦。	知道检测是接力的；认为这是善意传递	那首先肯定是先为了自己健康，先看看自己有没有问题，那没有问题的话，那他可以考虑这种东西，这么好的东西是否需要让他继续对别人也造出更好的一个美好的事情。就这个意思，嗯。	关注自身健康/善意传递
			但是你说要维系整个项目的运作，那需要多少钱呢？是一人捐个二三十就够呢？还是说要捐更多才够呢？这个就没有办法，我评估不了……	对项目可持续性的顾虑	员工体检之后发现有问题，可能我也不想再后续继续就医去处理。或者说进一步去诊疗这样子的情况，其中一部分原因就是资金的问题嘛！那如果有这种接力检测的东西，那可能有些因为资金问题的人，他也可以投入到真正的治疗里面去……他早发现了，他可能就减少去传播别人，也可能会减少被别的人传播给他的那种风险，就他的意识可能就能上去了。（接力检）它的最好的一个优势就是说像性病这种难以启齿的事情，他可能通过这样的项目，他就很容易会让更多的人去做这个检查。	提高检测意识；扩大性健康服务；性病污名化	因为当时也不知道有这样的项目，但是如果有的话也不一定会捐，因为怎么说呢？呃，这种医疗类型的捐款，就说回自己的历史以来在这方面医疗方面捐过款的情况嘛！因为我自己基本上遇到来讲，除了大家强制的那种之外，一般都不捐，但是真的发自内心捐的是有一些感同身受的那种案例吧。……就遇到这种情况，就感觉好像我自己的身体也不怎么样哈，我还要去帮助别人，就一般都是没有捐哦！	实施问题；只关注自己的健康；对他人的性健康并不感同身受
							但是你说要维系整个项目的运作，那需要多少钱呢？是一人捐个二三十就够呢？还是说要捐更多才够呢？这个就没有办法，我评估不了……但是像刚刚说到水滴筹那种情况的话，他可能会直接明码标价啊，我需要十万，那我知道我贡献的力量里面能为他进多少力量，就等于心里面有个底！当你可能觉得这个也太微薄了，但是如果你这个治疗可能是几千块就能解决的，那我捐500块给你，那你差不多就已经缓解了压力了，但是在对于我来说我都不知道啊，那我就觉得这是一个没办法去评估的事情，我就不想去在那边奉献，这样子感觉。就知道多少钱，更好去评估该不该捐。	对资金去向的担忧/对捐款不信任；项目可持续/
							（当被提问是否愿意捐给具体的个人或群体时，举了一个捐款不知道用在哪位病人身上的例子）所以其实这种东西就很难运作的，像你们这种是运作一个项目部，然后项目部再去往后的事情再处理，那可能就会容易操作一点！但是你们这种模式可能就像我们这种参与者的话，他没办法去知道这个项目整个整体他的消费的资金要多少哦。那我们就不知道具体捐多少能有意义，也不知道捐多还是捐少会更适合这个项目的模式，这样的情况。
							就像之前那个红十字会那种丑闻嘛，其实我觉得也没什么关系吧，因为就算真的是捐到受害者本人，他也不可能说他真的把你捐的所有钱都用在治疗上面了
ZHR1046(Non-MSM)	0yuan		我有钱就捐点呢，现在我都要叫人借钱买房，哪里有钱捐款是吧？	经济水平	他说有那检那个免费的，就可以省100块啊。	为了免费检测	医生没介绍过捐款的部分	实施问题
							现在没有钱捐阿，刚刚孩子买了房，哪里还有钱？如果方便的有钱，那没问题啊！我有钱就捐点呢，现在我都要叫人借钱买房，哪里有钱捐款是吧？	经济能力
ZHR1056(Non-MSM)	20yuan		没有什么问题啊，他说是要捐的，就捐啊，这个小问题啊。多少没所谓啊，这个没有关系啊。那几十块的问题，没有这么严重。几十块，它是不止了，可以帮到人啊！就小钱嘛！就是没所谓了，能可以帮到的帮一下了，你自己能力范围的，自己能力范围。	经济水平；消费观；项目可持续	差不多能理解；有检测，还叫我捐出多少钱。有病要看，没有免费不免费的，要看病的嘛。	是为了看其他性病顺带做的检测	有没有的，但他万一也可以帮到人，人帮人的，没有所谓的。谢谢上一个捐款那个人给我了，有能力我也帮下一个了。	个人价值观；项目可持续；善意传递
HZR1027(Non-MSM)	0yuan		也许会捐10块，学生比较愿意捐的，我感觉。	经济水平；学生身份	她跟我说，有个医生就问我，这里有一个接立检的，有50块钱可以那个的吗？要不要做？那我来体检嘛，那我有50块钱拿，我也肯定拿，白拿不拿。他有说就是检测你们自身有问题在那，淋病有没有之类的。	是为了看其他性病顺带做的检测；实施相关	还不错吧，就是你没有做这个爱心活动之前，别人是不知道的嘛？知道的都会自己去医院或者那些这个地方，嗯，来做这个活动嘛？检测，那假如说你爱心活动这样子举办下去，开展下去，走更多的地方，嗯，再走更多地方，也就会让更多人知道这个项目嘛。
					是一个好的方式，尤其是性教育这方面。性教育这方面对象的话，可能就是那种高中以下的。（比较匮乏或比较需要）		不知道捐款。如果知道了，也许会捐10块
							就我觉得我更担心的是，你们会把这个钱给私吞掉啊，并不会转给其他人。假设红十十字会哦，这个钱他会去哪里？哎，这个我就不知道，嗯，就可能会有些人想知道这个钱到了哪里这个意思。
							在这些东西就是看钱的了啊，就是以钱为准。就我给你十块钱，你们上级自己去沟通买一点小礼品，下次我还来做检测的时候，嗯，会给我一个小礼的这个意思哦，我会这么觉得哦。不要说我的捐了，然后不知道去哪里啊？
							整个广东省肯定是没问题的，没问题持续下去。但是你说个别的，本地的惠东县这些小城市，我觉得运行下去的这个存活率嗯，不是特别的高嗯，因为没有太多人会去做这个东西，所以要跟他讲的很明白，他这样子才可能会捐款啊之类。
HZR1030(Non-MSM)	0yuan		如果介绍了捐款部分，我肯定捐		免费检测，有补贴。虽然对性病检测会有隐私上的顾虑，但是因为有100块钱所以还是做了。	是为了看其他性病顺带做的检测；	没有介绍捐款，之前以为是医院提供的免费活动	实施问题
							对检测有隐私方面的顾虑，怕被歧视	性病污名化
HZR1041(Non-MSM)	0yuan		（十块五块太少了）捐个一百以上啊，是不是啊？没办法就没办法了。		只知道是体检，也不知道是测什么，护士叫过来就过来了	为了免费检测	我现在自己的都有那个债务，欠了债。我做慈父的时候欠了七八万块钱，那孙子孙女也住院啊，反正都是一个农村是吧？暂时没办法，嗯，以后有办法，我肯定啊	经济能力
							反正做就肯定要做，但是就是因为这个什么时代啊，太败坏了，按照上帝的标准来说，上面说的人心比那么多鬼叫坏到极度，谁能思透？没有想透。但你要经济来源，要找到个有经济来源的。为了家庭健康，自己健康，社会健康，那多好啊！	个人价值观；项目可持续；
HZR1073	0yuan		（十来块）可以啊没问题。		来做体检这个检查。测什么疾病？他有说我都忘记了，他有说。	为了免费检测	没有介绍捐款部分	实施问题
							一个是有爱心的，一个是有什么疾病可以就可以检查到咯。	健康；善意传递
